# Supplementary material for: Identification of spleen tyrosine kinase as a potential therapeutic target for esophageal squamous cell carcinoma using reverse phase protein arrays
Source: Oncotarget. 2018 Jan 1;9(26):18422–34. doi: 10.18632/oncotarget.24853 (PMC5915082; doi:10.18632/oncotarget.24853)
Supplement: Supplementary file 2 [file oncotarget-09-18422-s002.xlsx]

## Sheet: FoldChangeCancerVsNormal
Serial Number	Description in RPPA Array	Protein Name	TE1/Het1A	TE2/Het1A	TE5/Het1A	TE8/Het1A	TE10/Het1A	TE11/Het1A	TE15/Het1A
1	Caveolin-1-R-V_GBL1115521	CAV1	8.04611	21.1285	2.40213	4.85644	5.00921	5.78921	4.29557
2	Myosin-IIa_pS1943-R-V_GBL1115635	MYH9	5.68171	0.807784	0.723765	3.90484	1.9071	2.50151	1.14604
3	Syk-M-V_GBL1116405	SYK	3.63733	3.53121	5.32704	0.99358	2.02608	4.5719	6.33287
4	Cytokeratin-19-M-C_GBL1116422	KRT19	3.53738	1.09057	1.06949	1.09674	1.14326	1.16387	1.18799
5	E-Cadherin-R-V_GBL1116490	CDH1	3.43881	4.14217	4.59376	0.888474	6.06653	5.20455	4.64898
6	Gab2-R-V_GBL1115594	GAB2	3.00719	1.06212	0.765647	1.64952	1.59652	1.18524	1.92716
7	Claudin-7-R-V_GBL1115586	CLDN7	2.70084	3.84263	2.81028	0.957859	3.01172	2.6046	5.27643
8	INPP4b-R-V_GBL1115611	INPP4B	2.29777	0.936077	1.50875	1.04722	0.975003	1.22006	2.11348
9	PAI-1-M-V_GBL1116371	SERPINE1	2.27418	0.830703	0.975369	5.13925	0.859808	0.915461	0.84514
10	Src_pY527-R-V_GBL1115563	SRC, YES1, FYN FGR	1.88252	1.68367	1.59785	1.15566	1.64041	1.21177	1.72508
11	Annexin-I-M-V_GBL1116394	ANXA1	1.87313	1.60654	1.80325	1.7728	1.02795	2.45604	3.42024
12	Myosin-11-R-V_GBL1115630	MYH11	1.77606	0.876306	0.854381	1.75662	1.18148	1.33573	1.06094
13	CD49b-M-V_GBL1116425	ITGA2	1.75586	1.07001	1.39484	1.28738	1.63751	1.15731	1.33956
14	PMS2-R-V_GBL1116324	PMS2	1.67748	1.30701	1.0515	1.21819	1.11034	0.814837	1.23341
15	b-Catenin-R-V_GBL1115514	CTNNB1	1.63392	1.46309	1.69193	0.871285	1.64494	1.1917	1.37092
16	Stat3-R-C_GBL1116311	STAT3	1.62105	1.25671	1.75203	1.38341	1.04227	0.53576	0.643731
17	UBAC1-R-V_GBL1116327	UBAC1	1.57682	1.86705	1.84343	1.45672	1.09591	1.55335	1.34946
18	ARID1A-R-C_GBL1116344	ARID1A	1.56544	1.68952	1.20314	1.34949	1.75683	1.33743	1.47952
19	P-Cadherin-R-C_GBL1116446	CDH3	1.55373	2.38167	3.4373	1.24886	2.55714	2.72975	3.20877
20	Stat5a-R-V_GBL1115565	STAT5A	1.54329	1.05909	1.302	1.3617	0.779154	0.724622	0.764456
21	IGFRb-R-C_GBL1115537	INSR	1.52796	1.0372	1.50101	2.27674	1.88617	1.77748	1.7438
22	eIF4G-R-C_GBL1115622	EIF4G1	1.50795	1.28658	1.00498	0.977264	0.944714	0.882122	0.856627
23	Annexin-VII-M-V_GBL1116389	ANXA7	1.48657	1.02223	0.912073	0.939025	1.14199	1.05429	1.13027
24	HER3-R-V_GBL1116358	ERBB3	1.4854	1.42056	1.39222	1.07572	1.39615	1.5557	1.39126
25	b-Actin-R-C_GBL1116308	ACTB	1.44422	1.02215	0.95093	1.02547	0.852164	0.918969	0.994933
26	HSP27_pS82-R-V_GBL1115534	HSBP1	1.43808	1.6463	1.13097	1.48793	1.24594	1.71581	0.890084
27	TSC1-R-C_GBL1115623	TSC1	1.42409	1.44987	1.03028	1.30631	1.20218	1.22013	1.51127
28	Rictor-R-C_GBL1115626	RICTOR	1.40405	1.45839	0.850076	1.63637	1.38471	1.3313	1.35251
29	PAR-R-C_GBL1116338	PAR	1.39757	2.8395	7.66004	1.70255	3.59206	5.0445	3.23516
30	EGFR_pY1068-R-C_GBL1116478	EGFR	1.37297	2.00474	1.92854	1.57957	1.66528	2.23233	1.22029
31	Src_pY416-R-C_GBL1116447	SRC, LYN, FYN LCK, YES1, HCK	1.36538	1.44143	1.59661	1.24009	1.16555	1.47463	1.45966
32	B-Raf_pS445-R-V_GBL1115518	BRAF	1.35208	0.828831	0.838077	1.19519	0.723941	0.879449	1.12247
33	Rab25-R-V_GBL1115632	RAB25	1.35153	1.18996	1.52038	1.10547	1.30067	1.50386	1.33935
34	Mcl-1-R-V_GBL1116498	MCL1	1.33977	1.09167	0.99484	1.00684	1.09124	0.956378	1.19732
35	TFRC-R-V_GBL1115631	TFRC	1.33152	1.17117	1.81289	1.01206	2.02592	1.30327	1.29879
36	MIF-R-C_GBL1116364	MIF	1.32473	0.872746	0.929538	1.05263	1.21057	1.03446	1.05687
37	MSH6-R-C_GBL1115609	MSH6	1.3242	1.05805	0.900191	0.926704	0.844941	0.835066	1.01259
38	Cyclophilin-F-M-V_GBL1116413	PPIF	1.3242	0.855771	1.00313	0.602701	0.657796	1.05093	0.651297
39	PEA-15-R-V_GBL1116480	PEA15	1.31906	1.01686	1.09207	1.0037	0.641564	1.01881	1.08215
40	Merlin-R-C_GBL1115606	NF2	1.31244	0.738015	0.947683	1.19629	0.721599	0.654415	1.07847
41	Elk1_pS383-R-C_GBL1115528	ELK1	1.30677	1.13519	1.02612	0.936453	0.99546	1.10222	1.18633
42	14-3-3-zeta-R-V_GBL1116357	YWHAZ	1.30393	1.42717	1.55134	0.977267	1.59813	2.06723	1.51071
43	p16INK4a-R-V_GBL1116528_2500 x dil	CDKN2A	1.29984	0.148978	0.647033	0.139176	0.142297	0.111928	0.130455
44	ER-R-V_GBL1116352	ESR1	1.29091	0.804663	0.932436	1.07397	1.05565	1.11954	0.892882
45	IRF-1-R-C_GBL1116363	IRF1	1.28341	1.38695	1.20364	1.2031	1.56206	1.86451	2.19136
46	HER2_pY1248-R-C_GBL1115612	ERBB2	1.28195	1.67666	1.7009	1.33026	1.45241	1.68258	1.18409
47	CDC2-p34-M-V_GBL1116420	CDK1	1.27056	0.898971	0.970052	1.70664	0.924267	0.83223	0.906086
48	TIGAR-R-V_GBL1115619	C12ORF5	1.26984	0.993448	1.42191	1.06986	1.00683	1.26905	1.09908
49	Shc_pY317-R-V_GBL1116456	SHC1	1.25852	0.936185	1.08553	0.969316	1.038	0.990043	0.95851
50	Glutaminase-R-C_GBL1116346	GLS	1.23672	0.933079	1.0266	1.51468	1.89792	0.717405	1.00361
51	Tyro3-R-V_GBL1116457	TYRO3	1.22519	1.44163	1.22731	1.33686	1.41136	1.70197	1.49664
52	SHP-2_pY542-R-C_GBL1116495	PTPN11	1.21485	1.22313	1.24348	1.10445	1.07344	0.984067	1.08295
53	Chk1_pS345-R-C_GBL1116452	CHEK1	1.21466	1.15916	0.924388	1.00269	0.854254	1.03083	0.920565
54	IGF1R-beta-R-V_GBL1116496	IGF1R	1.20947	1.12128	1.23733	1.59202	1.46828	1.40315	1.46783
55	PLC-gamma2_pY759-R-C_GBL1116455	PLCG2	1.20735	1.13518	1.12553	1.07914	1.04832	1.13599	1.07784
56	MAPK_pT202_Y204-R-V_GBL1116443	MAPK1, MAPK3	1.20238	0.860543	0.98118	1.12488	0.929369	0.91373	0.979688
57	p38-R-V_GBL1115544	MAPK14	1.19696	1.00847	1.19098	0.906702	0.776798	0.809309	1.06291
58	53BP1-R-V_GBL1115597	TP53BP1	1.19397	1.30054	1.08858	1.64366	1.26062	1.12478	0.751322
59	Heregulin-R-V_GBL1116450	NRG1	1.1863	1.23281	1.33066	1.13651	1.30274	1.33477	1.58172
60	p27-Kip-1-R-V_GBL1116451	CDKN1B	1.17644	1.50135	1.13222	1.29328	1.13864	1.22732	1.09393
61	PRAS40-M-C_GBL1116381	AKT1S1	1.17578	1.0219	1.14452	1.14915	1.16153	1.30821	1.20334
62	mTOR-R-V_GBL1115541	MTOR	1.16251	1.07862	0.793759	1.29733	1.05878	0.930661	0.879298
63	p70-S6K1-R-V_GBL1115546	RPS6KB1	1.1596	0.977753	0.636235	1.43564	0.873636	1.05197	0.693533
64	FAK_pY397-R-V_GBL1116461	PTK2	1.15723	1.1536	0.842311	1.0977	1.03695	0.887479	0.876591
65	FoxO3a-R-C_GBL1116501	FOXO3	1.15071	0.976213	1.09497	1.05743	1.0562	1.18832	1.05564
66	Bim-R-V_GBL1115516	BCL2L11	1.14721	1.05243	0.966441	1.10989	1.05868	1.01324	0.881981
67	PDK1-R-V_GBL1115549	PDPK1	1.14558	0.982664	1.08384	0.94495	1.08277	1.03981	1.05805
68	Akt_pT308-R-V_GBL1116492	AKT1,2,3	1.14235	0.961126	1.07683	1.19536	1.05832	0.981632	1.08255
69	SDHA-R-V_GBL1116334	SDHA	1.13727	0.896262	1.03171	0.991248	0.799007	0.928482	0.822585
70	ADAR1-M-V_GBL1116391	ADAR	1.1309	1.10007	1.02172	0.886617	0.966815	0.916177	0.944021
71	TWIST-M-C_GBL1116434	TWIST2	1.12854	0.961838	0.995052	1.0253	0.996968	1.11345	1.03198
72	XRCC1-R-C_GBL1116453	XRCC1	1.12557	0.955539	0.772545	0.911464	0.900618	1.01735	0.86441
73	YB1-R-V_GBL1115569	YBX1	1.12465	1.39689	1.39861	1.35609	1.24565	1.20671	1.57246
74	N-Cadherin-R-V_GBL1116444	CDH2	1.11937	0.993905	1.09908	1.04139	1.04719	1.10597	1.07157
75	PTEN-R-V_GBL1115560	PTEN	1.11824	0.835359	0.870368	1.03654	1.03818	0.981586	0.971486
76	Bid-R-C_GBL1116438	BID	1.11495	1.06798	1.06655	1.00391	1.02829	1.08875	1.13692
77	PDK1_pS241-R-V_GBL1115550	PDPK1	1.11335	0.834662	0.557717	0.632491	0.502407	0.452169	0.361201
78	14-3-3-epsilon-M-C_GBL1116429	YWHAE	1.11156	1.09867	1.07308	1.10296	1.0443	1.19386	1.12993
79	G6PD-M-V_GBL1116409	G6PD	1.10454	1.1279	1.1503	1.13252	1.28173	2.52394	1.27791
80	GAPDH-M-C_GBL1116368	GAPDH	1.10214	0.934119	1.11496	1.0803	1.21848	1.39034	1.07819
81	Hexokinase-II-R-V_GBL1116479	HK2	1.09821	2.15585	1.79769	0.963258	2.59884	2.85795	3.25644
82	CD26-R-V_GBL1116331	CD26	1.09679	1.08035	1.0682	1.08758	1.11286	1.08853	1.18162
83	PKC-delta_pS664-R-V_GBL1115593	PRKCD	1.09519	1.09793	0.821881	0.871055	0.924938	0.933648	0.997421
84	XBP1-G-C_GBL1116467	XBP1	1.095	1.13105	1.21663	1.18959	1.18398	1.2103	1.27256
85	Rock-1-R-C_GBL1116365	ROCK1	1.0879	1.17047	1.11276	1.16422	1.12368	1.00768	1.19604
86	RSK-R-C_GBL1115576	RPS6KA1 RPS6KA2 RPS6KA3	1.08776	1.06111	1.09537	1.00232	1.20322	1.56814	1.26878
87	MSH2-M-V_GBL1116424	MSH2	1.08279	0.944444	0.997018	0.97439	0.954821	0.882023	1.00633
88	Smad1-R-V_GBL1115591	SMAD1	1.07703	1.10805	1.11333	1.03079	1.18271	1.02303	1.08681
89	EGFR-R-V_GBL1115620	EGFR	1.07673	1.13526	0.982521	1.44208	1.08136	1.83316	1.1605
90	Tuberin-R-V_GBL1115566	TSC2	1.07642	0.910719	0.728131	1.16048	0.729268	0.767628	0.734772
91	Smad3-R-V_GBL1115580	SMAD3	1.0754	1.14028	1.07655	1.12476	1.06008	1.11584	1.14566
92	BAP1-M-V_GBL1116410	BAP1	1.06464	0.878988	0.928502	0.918993	1.10716	1.02864	1.02075
93	p27_pT198-R-V_GBL1115587	CDKN1B	1.05775	1.00465	1.03286	0.965495	1.00617	1.22397	1.00694
94	Cox-IV-M-C_GBL1116411	COX4I1	1.05727	1.01001	1.07889	1.06896	1.07293	1.1918	1.11037
95	C-Raf_pS338-R-V_GBL1115523	RAF1	1.05629	1.03744	0.96444	0.932844	0.880955	1.03897	1.04254
96	PKC-alpha_pS657-R-C_GBL1115557	PRKCA	1.05058	0.877285	1.04544	1.09697	1.06173	1.18996	0.982017
97	PCNA-M-C_GBL1116373	PCNA	1.0457	1.27075	1.16571	0.876732	1.00294	1.14791	1.18184
98	B-Raf-R-V_GBL1116477	BRAF	1.04336	1.15937	1.08399	0.999573	1.0632	0.995091	1.05185
99	UQCRC2-M-C_GBL1116412	UQCRC2	1.04124	1.00995	1.05366	1.0391	1.04646	1.03918	0.926648
100	RBM15-R-V_GBL1115629	RBM15	1.03745	0.99838	0.600526	0.754287	0.829022	0.755285	1.01718
101	Dvl3-R-V_GBL1116454	DVL3	1.03385	1.10625	1.06508	1.24941	0.898647	0.9552	1.02601
102	VEGFR-2-R-V_GBL1115567	KDR	1.0317	0.84774	0.829189	1.26618	1.38084	0.993576	0.950891
103	CXCR4-R-C_GBL1116362	CXCR4	1.03105	0.988982	1.26941	1.1401	1.24807	1.21862	1.34073
104	Paxillin-R-C_GBL1115548	PXN	1.03095	0.960907	0.941249	0.907917	0.804617	0.894398	1.31225
105	CD29-M-V_GBL1116426	ITGB1	1.03016	0.98556	1.03847	1.16477	1.18877	1.07734	1.10647
106	Raptor-R-V_GBL1115625	RPTOR	1.02859	1.11451	1.07526	1.03439	1.11338	1.07726	1.21764
107	Lck-R-V_GBL1115538	LCK	1.02259	1.1258	1.13531	0.98298	1.05495	1.07418	1.04114
108	EGFR_pY1173-R-V_GBL1115526	EGFR	1.02176	1.31515	1.24155	1.12781	1.08493	1.31407	1.09311
109	Rictor_pT1135-R-V_GBL1115627	RICTOR	1.02059	0.965716	1.02922	1.04605	0.938752	0.994	0.951563
110	JNK_pT183_Y185-R-V_GBL1115588	MAPK8	1.01954	0.961561	0.978668	0.990759	0.967641	0.958826	0.944679
111	PYGM-M-C_GBL1116395	PYGM	1.01903	1.1189	1.13725	1.08738	1.14106	1.07531	1.16663
112	4E-BP1_pS65-R-V_GBL1115505	EIF4EBP1	1.0179	0.939602	1.07219	0.667007	1.02924	0.981475	1.13241
113	PKC-beta-II_pS660-R-V_GBL1115628	PRKCA, PRKCB PRKCD, PRKCE PRKCH, PRKCQ	1.01755	0.861326	0.873609	1.01052	0.894703	0.973435	0.860315
114	GATA3-M-V_GBL1116404	GATA3	1.01661	2.00306	1.06503	1.11785	0.967911	1.4862	0.972557
115	Chk2_pT68-R-C_GBL1115522	CHEK2	1.01449	0.979921	0.990299	1.05088	0.966092	0.907081	0.988403
116	BRD4-R-V_GBL1116475	BRD4	1.01145	0.943866	0.584403	0.86665	0.972242	0.589946	0.567482
117	RPA32-T-C_GBL1116471	RPA32	1.01139	0.953826	1.04621	1.01005	0.909379	1.08306	1.0524
118	Rheb-M-C_GBL1116382	RHEB	1.00959	1.01414	1.05492	1.03567	1.0405	0.995384	1.06361
119	DUSP4-R-V_GBL1116343	DUSP4	1.00946	0.857767	1.05904	0.957654	0.811321	0.896483	1.09565
120	p27_pT157-R-C_GBL1115585	CDKN1B	1.00703	1.07721	1.06169	1.03975	1.01073	1.02733	1.07727
121	ARHI-M-C_GBL1116397	DIRAS3	1.00677	1.00614	1.03227	1.01084	1.05021	1.07253	1.04052
122	CRM1(H-300)-R-S_GBL1116476		1.00564	1.15045	0.978418	0.90823	0.956859	0.943375	1.07648
123	A-Raf_pS299-R-C_GBL1115605	ARAF	1.00402	1.00509	1.10454	1.01226	1.0149	1.0575	1.02232
124	Puma-R-C_GBL1116329	BBC3	1.00369	1.00602	1.0823	1.00672	1.00788	1.03261	1.03707
125	HER2-M-V_GBL1116406	ERBB2	1.00354	0.994597	0.9669	1.04465	1.05757	1.02664	0.997042
126	b-Catenin_pT41_S45-R-V_GBL1116494	CTNNB1	1.00345	0.979829	0.990347	0.998617	0.991605	1.02036	1.03468
127	Stat3_pY705-R-V_GBL1115564	STAT3	1.00245	0.990954	1.00962	1.03452	0.706928	0.511933	0.504684
128	UGT1A-M-V_GBL1116415	UGT1A1	1.00156	1.38193	2.87814	1.19324	1.51201	1.59045	0.979878
129	Beclin-G-C_GBL1116466	BECN1	1.00149	1.08567	1.08561	1.0512	1.16363	1.05874	1.16308
130	Caspase-3-R-C_GBL1115519	CASP3	1.00147	1.16365	1.09215	1.06797	1.05559	1.14682	1.12562
131	Cox2-R-C_GBL1116315	PTGS2	0.996199	1.56385	2.28791	0.966096	0.945322	1.38489	1.14922
132	PI3K-p110-alpha-R-C_GBL1115582	PIK3CA	0.994857	0.993852	1.09034	1.12373	1.43117	1.27957	1.14214
133	TTF1-R-V_GBL1115614	NKX2-1	0.994035	1.15472	1.03251	0.907456	1.02441	1.05873	1.04649
134	ATM_pS1981-R-V_GBL1116464	ATM	0.992171	0.977004	1.05333	1.00985	1.02633	1.07862	1.04165
135	Tuberin_pT1462-R-V_GBL1116448	TSC2	0.982288	0.906338	0.977454	1.0114	0.983404	1.05473	0.979719
136	Jak2-R-V_GBL1116307	JAK2	0.98108	1.29735	1.04435	1.01317	1.0469	1.02091	1.17948
137	p38_pT180_Y182-R-V_GBL1116445	MAPK14	0.978095	1.10039	0.957818	0.971329	0.981977	0.98963	0.83367
138	FoxO3a_pS318_S321-R-C_GBL1115532	FOXO3	0.977682	1.00945	1.03308	1.00911	1.00412	0.99165	1.02259
139	DM-Histone-H3-R-V_GBL1116340	HISTH3	0.977536	0.933604	0.809546	0.997138	0.792646	0.820456	0.821119
140	Bcl2-M-V_GBL1116427	BCL2	0.977303	0.903738	1.01715	1.01372	1.08265	0.979839	1.009
141	NF-kB-p65_pS536-R-C_GBL1115543	RELA	0.976069	1.0142	1.03802	0.910791	0.936298	1.04746	1.0016
142	PREX1-R-V_GBL1116313	PREX1	0.973228	0.893207	0.896207	1.26461	1.04001	1.11919	0.968432
143	XIAP-R-C_GBL1115568	XIAP	0.969763	1.02127	1.34825	0.987469	1.75789	1.19474	1.3468
144	MDM2_pS166-R-V_GBL1116306	MDM2	0.969681	0.974229	1.02613	1.12283	0.711462	0.811206	1.00448
145	Cyclin-D1-R-V_GBL1116351	CCND1	0.969598	0.917801	1.3432	0.981459	1.0309	1.02771	1.13182
146	Caspase-7-cleaved-R-C_GBL1115520	CASP7	0.968419	1.00346	1.07784	1.25122	1.17205	1.22225	0.997017
147	c-Abl-R-V_GBL1116347	ABL	0.968155	1.02432	1.17824	1.12148	1.11477	1.06932	0.978784
148	FRA-1-R-C_GBL1116360	FRA1	0.967211	1.11643	1.21927	1.0476	0.894796	1.08397	1.20231
149	ERCC5-R-C_GBL1116336	ERCC5	0.966738	1.53322	1.33878	0.878908	1.30509	1.36924	1.68917
150	Rab11-R-E_GBL1115616	RAB11A,B	0.965123	1.03261	1.03881	1.08549	1.01875	1.00037	1.03426
151	PI3K-p110-beta-M-C_GBL1116418	PIK3CB	0.962168	0.917878	1.04173	0.985299	1.03694	1.03044	1.06906
152	PR-R-V_GBL1116499	PGR	0.96168	1.01852	1.12757	1.07746	1.05911	1.12894	1.14083
153	c-Jun_pS73-R-V_GBL1116439	JUN	0.960409	0.926237	0.891846	1.06985	0.942852	0.91039	0.883956
154	ACVRL1-R-C_GBL1116458	ACVRL1	0.957005	1.00861	1.04615	0.982911	0.971509	1.06119	1.02012
155	p70-S6K_pT389-R-V_GBL1115547	RPS6KB1	0.956916	0.898154	0.771277	0.999509	0.779458	0.862253	0.741663
156	CD44-M-C_GBL1116503	CD44	0.956628	0.993347	1.1018	1.17205	1.12242	1.1992	1.07337
157	Rad51-R-V_GBL1116462	RAD51	0.950018	0.998965	1.0844	1.04747	1.05611	1.07922	1.02927
158	MMP2-R-V_GBL1115540	MMP2	0.948587	0.950563	1.0896	0.846557	1.15801	0.950841	1.05139
159	MEK2-R-V_GBL1116323	MAP2K2	0.947131	0.875898	0.918506	1.12322	1.02744	0.910293	0.897816
160	IRS1-R-V_GBL1115581	IRS1	0.946989	0.720816	0.772841	0.763472	0.716434	0.910891	0.909875
161	YB1_pS102-R-V_GBL1115584	YBX1	0.94309	0.974952	0.884463	0.970773	0.93092	0.916405	0.903441
162	N-Ras-M-V_GBL1116408	NRAS	0.943071	0.958023	0.996257	1.0206	1.0357	1.0609	1.04814
163	AMPK-alpha-R-C_GBL1115509	PRKAA1	0.940265	1.06194	1.12306	0.958083	1.08624	0.991954	1.19013
164	Complex-II-Subunit-M-V_GBL1116407	SDHB	0.937943	0.654133	0.784483	0.825545	0.742253	0.746637	0.675836
165	eEF2-R-C_GBL1115607	EEF2	0.937335	0.974409	1.13168	0.965989	0.895537	0.960732	0.920096
166	IGF1R_pY1135_Y1136-R-V_GBL1116497	IGF1R	0.936832	1.00982	1.05596	1.07769	1.05817	0.955917	1.00584
167	Bcl2A1-R-V_GBL1116330	BCL2A1	0.935457	1.06468	1.15281	1.00379	1.13837	1.14052	1.07897
168	DM-K9-Histone-H3-R-C_GBL1116341	H3K9ME2	0.935341	0.873478	0.797119	0.900024	0.739581	0.749641	0.681894
169	c-Met_pY1234_Y1235-R-V_GBL1115572	MET	0.935228	1.03043	1.06207	1.043	1.07082	0.997576	1.06346
170	TAZ-R-V_GBL1115577	WWTR1	0.932451	0.919187	0.988343	0.967191	0.999175	0.978751	1.00558
171	eEF2K-R-V_GBL1115608	EEF2K	0.928173	1.81045	1.22538	0.98008	1.29097	1.58684	1.04137
172	E2F1-M-V_GBL1116414	E2F1	0.926111	0.979119	1.00838	1.04335	1.01029	1.01418	1.07684
173	Vimentin-M-C_GBL1116421	VIM	0.925921	0.766887	0.864003	7.94561	0.872327	0.828289	0.860524
174	ACC_pS79-R-V_GBL1115507	ACACA, ACACB	0.924059	0.757306	0.734143	0.924919	0.735227	0.759652	0.804666
175	ATP5H-M-C_GBL1116432	ATP5H	0.922877	1.05609	1.1625	1.05738	1.13065	1.19551	1.14741
176	Porin-M-V_GBL1116396	VDAC1	0.922627	0.94291	0.852748	0.985438	0.950891	0.896412	0.913136
177	NAPSIN-A-R-C_GBL1116328	NAPSA	0.921185	1.16429	1.08066	0.988347	1.02549	0.995337	1.06044
178	p21-R-V_GBL1116353	CDKN1A	0.917377	1.0463	1.74867	0.827589	1.13512	0.90457	1.23056
179	HER3_pY1289-R-C_GBL1115573	ERBB3	0.914231	1.07262	1.13132	0.96312	1.05858	1.19698	1.22511
180	ATR-R-C_GBL1115590	ATR	0.912609	1.14815	1.10318	1.10598	1.09171	1.11206	1.14267
181	Bad_pS112-R-V_GBL1115511	BAD	0.909561	1.00622	0.767375	0.956801	0.751974	0.838564	0.775283
182	Stathmin-1-R-V_GBL1115570	STMN1	0.90946	0.732807	0.755135	0.831294	0.862798	0.870775	0.76569
183	IGFBP5-G-C_GBL1116469	IGFBP5	0.909156	1.07452	1.03371	1.34913	1.08513	1.01016	1.02483
184	H2AX_pS139-R-V_GBL1116473	H2AX	0.908379	0.98108	0.95333	0.92277	0.976369	0.902211	0.91386
185	A-Raf-R-V_GBL1116314	ARAF	0.90785	0.923105	0.887045	0.943705	0.901391	0.730663	0.757886
186	AR-R-V_GBL1116449	AR	0.905841	1.12933	0.969539	0.875305	0.976852	0.902372	0.934172
187	NDUFB4-M-V_GBL1116433	NDUFB4	0.905812	0.886901	0.945288	0.983352	1.01879	1.0782	0.960616
188	Caspase-9-cleaved-R-C_GBL1115595	CASP9	0.905062	0.951932	0.973462	0.989558	1.01889	1.06345	1.084
189	LDHA-R-C_GBL1115596	LDHA	0.903956	1.13578	1.33367	0.985213	1.28038	1.82183	1.30163
190	JAB1-M-C_GBL1116436	COPS5	0.900884	0.92876	1.10126	1.11354	1.10247	1.05787	1.02877
191	Ets-1-R-V_GBL1116361	ETS1	0.897505	1.03673	1.03066	0.944486	0.970574	1.07101	1.14015
192	PRAS40_pT246-R-V_GBL1115574	AKT1S1	0.896309	0.925928	0.70468	0.726809	0.661781	0.602323	0.672145
193	Transglutaminase-M-V_GBL1116383	TGM2	0.895844	0.875153	0.741884	0.903096	0.72686	0.989912	0.863606
194	NDRG1_pT346-R-V_GBL1116491	NDRG1	0.885309	1.14447	0.835256	1.46006	1.05626	1.11159	0.810411
195	MEK1_pS217_S221-R-V_GBL1115613	MAP2K1, MAP2K2	0.884488	0.956353	0.984591	1.0077	0.99179	0.939117	0.920088
196	Pdcd-1L1-G-C_GBL1116468	CD274	0.88223	0.928882	0.909447	0.947845	0.982973	0.916518	0.961596
197	TFAM-R-V_GBL1116333	TFAM	0.881778	0.657197	0.759015	1.04494	0.706089	0.654304	0.734726
198	FAK-R-C_GBL1115530	PTK2	0.88022	1.16534	0.989065	0.945478	1.00335	1.03337	0.995173
199	14-3-3-beta-R-V_GBL1116356	YWHAB	0.877289	1.00016	1.08742	1.01954	1.03726	0.912311	1.00701
200	Cyclin-E1-M-V_GBL1116428	CCNE1	0.87495	0.785372	0.910995	1.13854	0.947826	0.842787	0.855853
201	CDK1-R-V_GBL1115598	CDC2-CDK1	0.869059	0.927079	0.851887	0.984113	0.924436	0.863893	0.892158
202	p90RSK_pT573-R-C_GBL1116460	RPS6K	0.867104	0.81604	0.747281	0.848257	0.848801	0.84561	0.700312
203	Bak-R-C_GBL1115512	BAK1	0.864241	0.940277	0.96732	0.934898	1.0224	0.91655	1.03829
204	HIAP-R-C_GBL1115592	BIRC2	0.86308	1.13339	1.09805	0.975028	0.853874	1.01947	0.943301
205	Mitochondria-M-V_GBL1116387	MTCO2	0.862619	0.920673	1.13556	0.888353	0.728405	0.832725	0.794582
206	Notch3-R-C_GBL1116354	NOTCH3	0.85214	0.879565	0.901396	1.03515	1.27079	1.25235	0.999574
207	4E-BP1_pT37_T46-R-V_GBL1115506	EIF4EBP1	0.850985	0.955621	0.838505	0.665214	0.929573	0.708642	0.84876
208	c-Kit-R-V_GBL1116440	KIT	0.848318	0.990088	1.04131	1.02444	1.89086	1.15731	0.997786
209	GCN5L2-R-V_GBL1116463	KAT2A	0.84598	0.807999	0.520517	0.735422	0.87265	0.513695	0.595849
210	4E-BP1-R-V_GBL1115504	EIF4EBP1	0.845184	0.967296	1.03567	0.777538	1.15586	0.963282	1.09868
211	D-alpha-Tubulin-R-V_GBL1116339	TUBA1A	0.843048	0.900464	1.01869	0.976953	0.980974	0.940052	0.955333
212	GSK-3b_pS9-R-V_GBL1115615	GSK3B	0.839059	0.765195	0.524599	0.838533	0.531382	0.554505	0.478367
213	AMPK-alpha_pT172-R-V_GBL1115510	PRKAA1	0.832138	0.721404	0.818745	0.948943	0.856692	0.71405	0.703508
214	Chk1_pS296-R-V_GBL1116335	CHEK1	0.829792	0.970928	1.05545	0.955178	0.945676	0.908837	0.995761
215	Src-M-V_GBL1116378	SRC	0.828439	1.59881	1.47554	0.980228	1.2142	0.958293	1.5485
216	CD31-M-V_GBL1116506	PECAM1	0.827214	0.881935	0.967878	1.10926	1.08858	0.998401	0.977152
217	eIF4E-R-V_GBL1115571	EIF4E	0.825797	0.878182	1.00689	0.923803	1.06846	1.03018	1.05391
218	H2AX_pS140-M-C_GBL1116523	H2AX	0.822821	1.02193	0.83701	1.11262	0.841413	0.817953	0.666416
219	ERCC1-M-V_GBL1116435	ERCC1	0.817388	0.676608	0.673616	0.679449	0.725564	0.767035	0.652275
220	Bax-R-V_GBL1115513	BAX	0.810856	0.688053	0.869461	0.740683	0.677974	0.632647	0.692574
221	JNK2-R-C_GBL1116442	MAPK9	0.805761	0.680403	1.09464	0.868484	0.828935	0.884303	0.719425
222	ATP5A-M-C_GBL1116416	ATP5A	0.804247	0.977477	1.02618	0.910351	1.01572	1.12042	1.04127
223	Notch1-R-V_GBL1115610	NOTCH1	0.801891	0.750937	1.15407	1.1512	0.962531	1.18763	0.997273
224	DJ1-R-V_GBL1115589	PARK7	0.797368	0.845567	0.849427	1.04898	0.780719	0.889847	0.85581
225	Histone-H3-R-V_GBL1116326	H3F3A, H3F3B	0.796032	0.976209	0.514317	0.770666	0.520982	0.440887	0.508045
226	GPBB-R-V_GBL1116325	PYGB	0.79491	1.08905	1.29575	0.972832	1.00067	1.00223	1.23022
227	Smad4-M-V_GBL1116430	SMAD4	0.792377	1.14864	1.00557	1.01336	1.05272	1.00386	0.990242
228	GSK-3ab-M-V_GBL1116403	GSK3A, GSK3B	0.791904	0.888299	0.796827	0.980962	0.985119	0.854853	0.909825
229	SCD-M-V_GBL1116431	SCD	0.775346	0.749974	1.00566	0.977759	0.924042	1.00712	0.982185
230	PEA-15_pS116-R-V_GBL1116481	PEA15	0.773481	1.04193	0.885704	1.22874	0.874029	0.546304	0.899852
231	Bcl-xL-R-V_GBL1115515	BCL2L1	0.771095	0.891931	1.05078	0.766934	0.769403	0.804839	0.916922
232	HSP70-R-C_GBL1115535	HSP70	0.770544	0.969371	1.09288	0.810191	1.12022	1.15726	0.967603
233	MIG6-M-V_GBL1116386	ERRFI1	0.770302	0.715677	0.713813	1.02518	0.696302	0.722062	0.682907
234	mTOR_pS2448-R-C_GBL1115542	MTOR	0.765715	0.628114	0.41408	0.698233	0.353257	0.336123	0.271341
235	Axl-R-V_GBL1116474	AXL	0.756342	0.505402	0.413963	0.908691	0.214409	0.262291	0.189824
236	MEK1-R-V_GBL1115539	MAP2K1	0.736817	0.771732	0.968196	0.766649	0.870937	0.869782	0.898782
237	C-Raf-R-V_GBL1116312	RAF1	0.733068	0.891823	0.796938	0.815974	0.778685	1.01539	0.719147
238	GSK-3ab_pS21_S9-R-V_GBL1115533	GSK3A, GSK3B	0.725133	0.557273	0.29258	0.491646	0.299514	0.307035	0.294112
239	Gys_pS641-R-V_GBL1115603	GYS1	0.710966	1.076	0.836246	0.805899	0.538321	0.781414	0.525534
240	PKC-alpha-M-V_GBL1116374	PRKCA	0.705468	0.900562	0.452144	1.08129	0.484051	0.533342	0.6729
241	Chk1-M-C_GBL1116392	CHEK1	0.703683	0.946401	0.991788	0.628852	0.706156	0.679565	0.711696
242	Akt-R-V_GBL1115617	AKT1,2,3	0.698959	0.911553	0.8253	0.823445	0.861438	0.548228	0.905121
243	Pdcd4-R-C_GBL1115583	PDCD4	0.689385	0.728726	0.541102	0.716836	0.593551	0.570823	0.598972
244	Rad50-M-V_GBL1116385	RAD50	0.6799	0.788543	0.722872	0.870348	0.894748	0.744471	0.720928
245	XPA-M-V_GBL1116419	XPA	0.672821	1.11807	0.597539	1.0941	0.570773	0.574989	0.672479
246	c-Myc-R-C_GBL1116359	MYC	0.665229	0.90371	1.09858	0.921144	0.99094	0.957764	0.964571
247	Aurora-B-R-V_GBL1116342	AIM1	0.660737	0.899009	0.674172	0.739805	0.769999	0.736023	0.848263
248	Fibronectin-R-V_GBL1115531	FN1	0.655933	0.459264	0.494475	1.97528	0.748166	0.568038	0.464061
249	PARP1-R-V_GBL1116366	PARP1	0.653882	0.749548	0.914087	0.633564	0.7081	0.59625	0.715549
250	XPF-M-C_GBL1116398	XPF	0.651399	0.581578	0.60731	0.543231	0.598844	0.605445	0.514208
251	Collagen-VI-R-V_GBL1116350	COL6A1	0.645863	0.527397	0.297209	0.524995	0.487135	0.174583	0.413488
252	Hif-1-alpha-M-C_GBL1116504	HIF1A	0.639542	0.677443	0.718194	0.674649	0.80766	0.876846	0.711782
253	ATM-R-V_GBL1116337	ATM	0.609657	0.684876	0.484207	0.99892	0.54363	0.660805	0.567228
254	FoxM1-R-V_GBL1115621	FOXM1	0.598385	0.599652	0.646741	0.600902	0.65307	0.596046	0.628158
255	YAP-R-E_GBL1116355	YAP1	0.579825	0.837434	0.624697	0.599892	0.789929	0.71223	0.757816
256	Coup-TFII-R-C_GBL1116349	NR2F2	0.570172	1.25926	1.14184	0.921593	0.862125	0.788797	0.932822
257	PI3K-p85-R-V_GBL1115556	PIK3R1	0.553054	0.761577	0.889018	0.765651	1.01307	0.935923	0.747361
258	PLK1-R-C_GBL1115575	PLK1	0.541449	0.954204	0.555994	0.501529	0.468437	0.610453	0.522017
259	IGFBP2-R-V_GBL1115536	IGFBP2	0.51315	0.468753	1.06026	0.557058	0.726147	1.07868	0.515262
260	S6_pS235_S236-R-V_GBL1115561	RPS6	0.49836	0.415957	0.345632	0.343257	0.326426	0.46939	0.362481
261	Cyclin-B1-R-V_GBL1115524	CCNB1	0.484561	0.74368	0.613768	0.477108	0.575164	0.664902	0.62392
262	ACC1-R-E_GBL1115508	ACACA	0.456366	0.520924	0.905744	0.543852	0.39136	0.593667	1.06264
263	SOD2-R-V_GBL1116332	SOD2	0.448931	0.782315	1.46714	1.37768	0.405255	0.162676	0.433324
264	Gys-R-V_GBL1116482	GYS1	0.443297	0.839729	1.23742	0.727844	0.581433	0.617493	0.652814
265	YAP_pS127-R-E_GBL1115578	YAP1	0.438052	0.795682	0.429436	0.491748	0.502757	0.591225	0.368646
266	Rb_pS807_S811-R-V_GBL1115559	RB1	0.431951	1.70508	1.10565	1.02008	1.23964	0.981254	1.30489
267	FASN-R-V_GBL1115634	FASN	0.391753	0.566371	0.8718	0.368872	0.562195	0.684351	1.47432
268	Akt_pS473-R-V_GBL1115529	AKT1,2,3	0.336937	0.259608	0.293883	0.333392	0.330863	0.348039	0.308066
269	S6_pS240_S244-R-V_GBL1115562	RPS6	0.318056	0.297294	0.281013	0.453178	0.2292	0.28248	0.210767
270	p53-R-C_GBL1115545	TP53	0.308336	0.218894	0.312822	0.326284	0.436008	0.296281	0.240992
271	PDGFR-beta-R-V_GBL1116319	PDGFRB	0.27756	0.22796	0.22793	0.280497	0.267177	0.267011	0.208727
272	Connexin-43-R-C_GBL1116348	CNST43	0.233103	0.23135	0.249949	0.527564	0.579959	67.7758	0.828976
