# Supplementary material for: Identification of spleen tyrosine kinase as a potential therapeutic target for esophageal squamous cell carcinoma using reverse phase protein arrays
Source: Oncotarget. 2018 Jan 1;9(26):18422–34. doi: 10.18632/oncotarget.24853 (PMC5915082; doi:10.18632/oncotarget.24853)
Supplement: Supplementary file 3 [file oncotarget-09-18422-s003.xlsx]

## Sheet: RawLog2
			1	2	3	4	5	6	7	8	9	10	11	12	13	14	15	16	17	18	19	20	21	22	23	24	25	26	27	28	29	30	31	32	33	34	35	36	37	38	39	40	41	42	43	44	45	46	47
			14-3-3-beta-R-V_GBL1116356	14-3-3-epsilon-M-C_GBL1116429	14-3-3-zeta-R-V_GBL1116357	4E-BP1-R-V_GBL1115504	4E-BP1_pS65-R-V_GBL1115505	4E-BP1_pT37_T46-R-V_GBL1115506	53BP1-R-V_GBL1115597	A-Raf-R-V_GBL1116314	A-Raf_pS299-R-C_GBL1115605	ACC_pS79-R-V_GBL1115507	ACC1-R-E_GBL1115508	ACVRL1-R-C_GBL1116458	ADAR1-M-V_GBL1116391	Akt-R-V_GBL1115617	Akt_pS473-R-V_GBL1115529	Akt_pT308-R-V_GBL1116492	AMPK-alpha-R-C_GBL1115509	AMPK-alpha_pT172-R-V_GBL1115510	Annexin-I-M-V_GBL1116394	Annexin-VII-M-V_GBL1116389	AR-R-V_GBL1116449	ARHI-M-C_GBL1116397	ARID1A-R-C_GBL1116344	ATM-R-V_GBL1116337	ATM_pS1981-R-V_GBL1116464	ATP5A-M-C_GBL1116416	ATP5H-M-C_GBL1116432	ATR-R-C_GBL1115590	Aurora-B-R-V_GBL1116342	Axl-R-V_GBL1116474	b-Actin-R-C_GBL1116308	b-Catenin-R-V_GBL1115514	b-Catenin_pT41_S45-R-V_GBL1116494	B-Raf-R-V_GBL1116477	B-Raf_pS445-R-V_GBL1115518	Bad_pS112-R-V_GBL1115511	Bak-R-C_GBL1115512	BAP1-M-V_GBL1116410	Bax-R-V_GBL1115513	Bcl-xL-R-V_GBL1115515	Bcl2-M-V_GBL1116427	Bcl2A1-R-V_GBL1116330	Beclin-G-C_GBL1116466	Bid-R-C_GBL1116438	Bim-R-V_GBL1115516	BRD4-R-V_GBL1116475	c-Abl-R-V_GBL1116347
			YWHAB	YWHAE	YWHAZ	EIF4EBP1	EIF4EBP1	EIF4EBP1	TP53BP1	ARAF	ARAF	ACACA, ACACB	ACACA	ACVRL1	ADAR	AKT1,2,3	AKT1,2,3	AKT1,2,3	PRKAA1	PRKAA1	ANXA1	ANXA7	AR	DIRAS3	ARID1A	ATM	ATM	ATP5A	ATP5H	ATR	AIM1	AXL	ACTB	CTNNB1	CTNNB1	BRAF	BRAF	BAD	BAK1	BAP1	BAX	BCL2L1	BCL2	BCL2A1	BECN1	BID	BCL2L11	BRD4	ABL
			0.949133	0.962043	0.971069	0.957208	0.963601	0.966598	0.966242	0.962975	0.959392	0.951322	0.970259	0.955467	0.948976	0.968593	0.948857	0.97828	0.963158	0.966999	0.971504	0.98013	0.966566	0.958037	0.98369	0.981638	0.968928	0.97293	0.972257	0.96219	0.972476	0.976328	0.959027	0.968669	0.943443	0.974302	0.964931	0.962229	0.93026	0.975587	0.948131	0.95342	0.970532	0.975422	0.952979	0.974543	0.953947	0.979201	0.973161
			14-3-3-beta-R-V	14-3-3-epsilon-M-C	14-3-3-zeta-R-V	4E-BP1-R-V	4E-BP1_pS65-R-V	4E-BP1_pT37_T46-R-V	53BP1-R-V	A-Raf-R-V	A-Raf_pS299-R-C	ACC_pS79-R-V	ACC1-R-E	ACVRL1-R-C	ADAR1-M-V	Akt-R-V	Akt_pS473-R-V	Akt_pT308-R-V	AMPK-alpha-R-C	AMPK-alpha_pT172-R-V	Annexin-I-M-V	Annexin-VII-M-V	AR-R-V	ARHI-M-C	ARID1A-R-C	ATM-R-V	ATM_pS1981-R-V	ATP5A-M-C	ATP5H-M-C	ATR-R-C	Aurora-B-R-V	Axl-R-V	b-Actin-R-C	b-Catenin-R-V	b-Catenin_pT41_S45-R-V	B-Raf-R-V	B-Raf_pS445-R-V	Bad_pS112-R-V	Bak-R-C	BAP1-M-V	Bax-R-V	Bcl-xL-R-V	Bcl2-M-V	Bcl2A1-R-V	Beclin-G-C	Bid-R-C	Bim-R-V	BRD4-R-V	c-Abl-R-V
			R	M	R	R	R	R	R	R	R	R	R	R	M	R	R	R	R	R	M	M	R	M	R	R	R	M	M	R	R	R	R	R	R	R	R	R	R	M	R	R	M	R	G	R	R	R	R
			1	2	3	4	5	6	7	8	9	10	11	12	13	14	15	16	17	18	19	20	21	22	23	24	25	26	27	28	29	30	31	32	33	34	35	36	37	38	39	40	41	42	43	44	45	46	47
Serial number	Sample description	Sample Type	14-3-3-beta-R-V_GBL1116356	14-3-3-epsilon-M-C_GBL1116429	14-3-3-zeta-R-V_GBL1116357	4E-BP1-R-V_GBL1115504	4E-BP1_pS65-R-V_GBL1115505	4E-BP1_pT37_T46-R-V_GBL1115506	53BP1-R-V_GBL1115597	A-Raf-R-V_GBL1116314	A-Raf_pS299-R-C_GBL1115605	ACC_pS79-R-V_GBL1115507	ACC1-R-E_GBL1115508	ACVRL1-R-C_GBL1116458	ADAR1-M-V_GBL1116391	Akt-R-V_GBL1115617	Akt_pS473-R-V_GBL1115529	Akt_pT308-R-V_GBL1116492	AMPK-alpha-R-C_GBL1115509	AMPK-alpha_pT172-R-V_GBL1115510	Annexin-I-M-V_GBL1116394	Annexin-VII-M-V_GBL1116389	AR-R-V_GBL1116449	ARHI-M-C_GBL1116397	ARID1A-R-C_GBL1116344	ATM-R-V_GBL1116337	ATM_pS1981-R-V_GBL1116464	ATP5A-M-C_GBL1116416	ATP5H-M-C_GBL1116432	ATR-R-C_GBL1115590	Aurora-B-R-V_GBL1116342	Axl-R-V_GBL1116474	b-Actin-R-C_GBL1116308	b-Catenin-R-V_GBL1115514	b-Catenin_pT41_S45-R-V_GBL1116494	B-Raf-R-V_GBL1116477	B-Raf_pS445-R-V_GBL1115518	Bad_pS112-R-V_GBL1115511	Bak-R-C_GBL1115512	BAP1-M-V_GBL1116410	Bax-R-V_GBL1115513	Bcl-xL-R-V_GBL1115515	Bcl2-M-V_GBL1116427	Bcl2A1-R-V_GBL1116330	Beclin-G-C_GBL1116466	Bid-R-C_GBL1116438	Bim-R-V_GBL1115516	BRD4-R-V_GBL1116475	c-Abl-R-V_GBL1116347
1	Het1A_1	Normal esophageal epithelial cell line	0.763128	-0.650583	1.72999	0.407575	0.801655	1.24341	0.502362	0.699438	-0.859699	-1.08623	2.46583	-0.871438	0.695533	1.37211	-1.29258	-0.502079	0.971515	-1.39011	-0.0414773	1.00953	1.04599	0.357921	0.255742	0.746898	-0.755787	0.134961	-0.167116	0.0210993	0.390328	1.80189	-0.101107	-0.101335	-0.33652	1.01734	0.138134	-0.438109	-1.16924	0.307402	0.0282316	0.123584	-1.06584	0.861633	0.0518956	0.598502	-0.290737	2.73175	0.586193
2	Het1A_2	Normal esophageal epithelial cell line	0.71684	-0.606327	1.6854	0.376081	0.733721	1.20687	0.671935	0.745904	-0.799397	-0.859568	2.50491	-0.841554	0.817454	1.41462	-1.17884	-0.463696	0.956635	-1.27088	0.00924031	1.04317	1.11272	0.418895	0.303848	0.750926	-0.697112	0.180777	0.059534	0.0906829	0.443542	1.71079	-0.0878591	-0.0191316	-0.229687	1.08363	0.199739	-0.369275	-1.09791	0.377967	0.0581377	0.241229	-0.989035	0.934143	0.119503	0.599388	-0.209758	2.6275	0.653547
3	TE1_1	Esophageal squamous cell cancer cell line	0.616798	-0.48888	2.16388	0.195241	0.844172	0.956739	0.857612	0.623044	-0.848884	-1.20216	1.35375	-0.924548	0.958607	0.826747	-2.7666	-0.477297	0.907491	-1.60317	0.859263	1.6437	0.945724	0.44394	0.894327	0.0417485	-0.749058	-0.17956	-0.177087	-0.0503694	-0.188671	1.41303	0.44948	0.606091	-0.261054	1.07892	0.568508	-0.526087	-1.32806	0.42619	-0.179536	-0.173767	-1.07525	0.797513	0.0795367	0.729387	0.0071693	2.76474	0.597037
4	TE1_2	Esophageal squamous cell cancer cell line	0.715995	-0.22967	2.24688	0.335102	0.975227	1.26173	1.06386	0.774847	-0.56557	-0.740177	1.58666	-0.682034	1.14284	1.1586	-2.61121	0.109258	1.07552	-1.35383	1.1523	1.78409	1.16072	0.583437	1.19124	0.261501	-0.493282	0.0997779	0.0769893	0.130768	0.0600534	1.52691	0.655127	0.922836	-0.0617508	1.37741	0.872499	-0.321874	-1.12717	0.673245	-0.111634	0.0221917	-0.81249	1.03909	0.329469	1.01575	0.118672	2.86009	0.781869
5	TE2_1	Esophageal squamous cell cancer cell line	0.739693	-0.442451	2.23254	0.363908	0.703977	1.17605	0.981349	0.647783	-0.845941	-1.39724	1.58093	-0.813318	0.888039	1.23753	-3.15123	-0.50325	1.04144	-1.69179	0.664463	1.0408	1.21896	0.406293	1.03621	0.206751	-0.742736	0.130137	0.00582977	0.245507	0.270175	0.795506	-0.0279488	0.525076	-0.300628	1.30995	-0.088918	-0.386836	-1.20279	0.211628	-0.459832	0.0480205	-1.18746	1.00141	0.243315	0.707945	-0.173698	2.63326	0.605466
6	TE2_2	Esophageal squamous cell cancer cell line	0.751532	-0.534241	2.22009	0.334354	0.663294	1.15395	0.963577	0.57583	-0.78984	-1.33631	1.51737	-0.865474	0.910532	1.29069	-3.20104	-0.567663	1.06989	-1.90748	0.680623	1.08429	1.2987	0.397828	1.04607	0.208691	-0.767637	0.129422	0.0586319	0.274232	0.266101	0.76085	-0.0883276	0.462053	-0.314052	1.2267	-0.105236	-0.392965	-1.2323	0.110155	-0.523311	-0.0027792	-1.15021	0.984979	0.174566	0.689637	-0.16958	2.57234	0.71063
7	TE5_1	Esophageal squamous cell cancer cell line	0.714702	-0.635854	2.17782	0.352569	0.8093	0.90524	0.713461	0.425208	-0.804741	-1.55651	2.24203	-0.889334	0.652662	1.01618	-3.14962	-0.498079	1.0537	-1.7794	0.724389	0.797879	0.900256	0.327523	0.440746	-0.419301	-0.744551	0.0647615	0.0497766	0.079747	-0.268208	0.352643	-0.268412	0.568258	-0.399019	1.02657	-0.214865	-0.936052	-1.25008	0.112997	-0.241276	0.149793	-1.13719	0.905078	0.0810526	0.576143	-0.419092	1.80918	0.561647
8	TE5_2	Esophageal squamous cell cancer cell line	0.790074	-0.635685	2.28682	0.314383	0.708383	0.817542	0.478439	0.456294	-0.785413	-1.49336	2.22467	-0.911918	0.705314	0.998142	-3.07268	-0.472113	0.990415	-1.67655	0.726459	0.770737	0.951217	0.322806	0.434231	-0.393225	-0.777056	0.107515	0.0649457	0.097475	-0.253562	0.400226	-0.283927	0.610857	-0.412777	1.089	-0.174909	-0.853695	-1.33298	0.140461	-0.295132	0.14066	-1.08651	1.07951	0.109471	0.5899	-0.397652	1.78538	0.915257
9	TE8_1	Esophageal squamous cell cancer cell line	0.804154	-0.452112	1.71109	0.077198	0.200862	0.669745	1.36145	0.675864	-0.742847	-1.10744	1.65738	-0.836113	0.628552	1.1591	-2.73635	0.0115842	0.889076	-1.36614	0.84794	1.00071	0.947939	0.455133	0.863	0.822038	-0.664213	0.0650677	0.0552134	0.25103	0.022101	1.6656	0.00755152	-0.239029	-0.243983	1.13298	0.491364	-0.363439	-1.24955	0.245434	-0.362953	-0.142058	-0.980646	0.919976	0.190847	0.641853	-0.0597216	2.68351	0.815468
10	TE8_2	Esophageal squamous cell cancer cell line	0.724996	-0.530062	1.63125	-0.0264597	0.15947	0.59729	1.24164	0.594303	-0.889037	-1.06946	1.5481	-0.934447	0.530432	1.05926	-2.91211	-0.497395	0.905376	-1.45299	0.763921	0.862546	0.818721	0.345019	0.546418	0.664758	-0.768209	-0.0282283	-0.00425426	0.143695	-0.0657097	1.56605	-0.131734	-0.287279	-0.333418	0.958357	0.353126	-0.580964	-1.22289	0.187966	-0.425063	-0.265648	-1.04297	0.878177	0.116656	0.559622	-0.147606	2.23975	0.747019
11	TE10_1	Esophageal squamous cell cancer cell line	0.680723	-0.71049	2.29009	0.541434	0.752716	1.09383	0.786396	0.450008	-0.924831	-1.56437	1.15247	-1.00896	0.57196	1.05138	-2.99914	-0.523228	0.974398	-1.73076	-0.137642	1.07505	0.87153	0.306213	0.935254	-0.624616	-0.833572	0.0419067	-0.0370673	0.071392	-0.100532	-0.660803	-0.446949	0.51017	-0.450818	0.994058	-0.413945	-0.970141	-1.22862	0.333278	-0.688841	-0.3286	-1.04584	0.886301	0.0987233	0.499116	-0.254452	2.53833	0.559596
12	TE10_2	Esophageal squamous cell cancer cell line	0.718228	-0.608503	2.29036	0.4685	0.675044	0.948907	0.871744	0.508263	-0.879298	-1.45021	0.902564	-0.975427	0.657524	1.11757	-2.85029	-0.466544	1.00492	-1.56337	-0.00235639	1.17362	1.03201	0.424835	1.06304	0.10887	-0.731443	0.131651	0.102278	0.1057	-0.00689463	-0.455474	-0.391021	0.618546	-0.326225	1.09668	-0.367978	-0.846832	-1.16187	0.458717	-0.53376	-0.249251	-0.966961	1.09455	0.320506	0.592387	-0.270936	2.55493	0.803225
13	TE11_1	Esophageal squamous cell cancer cell line	0.729796	-0.251996	2.83062	0.410885	0.82933	0.782172	0.813642	0.446842	-0.630095	-1.31959	1.89323	-0.694462	0.689298	0.960194	-2.60435	-0.558903	1.2026	-1.5935	1.42634	1.22095	1.02284	0.641139	0.809889	0.219034	-0.530529	0.403356	0.330403	0.295394	0.0290913	-0.0875948	-0.140563	0.253523	-0.137885	1.14038	0.110514	-0.462038	-1.20676	0.470819	-0.410495	-0.08506	-1.01072	1.22655	0.3025	0.781012	-0.10879	1.96905	0.879086
14	TE11_2	Esophageal squamous cell cancer cell line	0.470712	-0.509664	2.66489	0.249096	0.63807	0.657642	0.685075	0.073633	-0.883613	-1.4318	1.55506	-0.863666	0.554719	-0.0200955	-2.92897	-0.491544	0.671234	-2.06418	1.11713	0.968353	0.823517	0.320486	0.572741	0.0667128	-0.720122	0.224146	0.0670772	0.106803	-0.0972964	-0.274345	-0.30862	0.114986	-0.385382	0.930531	-0.159387	-0.874902	-1.32955	0.280029	-0.847446	-0.194026	-1.12108	0.932168	0.0173022	0.645118	-0.369538	1.8531	0.536048
15	TE15_1	Esophageal squamous cell cancer cell line	0.547707	-0.590604	2.18189	0.374089	0.790119	0.83647	0.245928	0.164432	-0.933182	-1.47786	2.46083	-0.986639	0.556633	1.10086	-3.06991	-0.549623	1.06085	-2.11082	1.60913	1.05253	0.832011	0.261424	0.704416	-0.265076	-0.838379	0.0508293	-0.0240781	0.0698527	-0.015292	-0.725106	-0.256846	0.249257	-0.385622	1.00519	0.175395	-0.95609	-1.24954	0.212065	-0.685699	-0.0885669	-1.19729	0.876633	0.0953276	0.625599	-0.614665	1.59386	0.448452
16	TE15_2	Esophageal squamous cell cancer cell line	0.61913	-0.647847	2.09047	0.348412	0.772571	0.80809	-0.272388	0.147417	-0.996293	-1.4234	2.34976	-1.00243	0.456145	1.06451	-3.13211	-0.521093	1.03647	-1.90533	1.57311	1.01982	0.796604	0.296175	0.651493	-0.20717	-0.830369	0.0480052	-0.0145206	0.0931238	0.040079	-0.891599	-0.280256	0.207052	-0.41518	0.906709	0.1623	-0.919505	-1.24266	0.199096	-0.622283	-0.129681	-1.16538	0.804302	0.177104	0.609264	-0.581803	1.7934	0.395578
[truncated: 225 more columns]

## Sheet: NormLinear
			1	2	3	4	5	6	7	8	9	10	11	12	13	14	15	16	17	18	19	20	21	22	23	24	25	26	27	28	29	30	31	32	33	34	35	36	37	38	39	40	41	42	43	44	45	46	47
			14-3-3-beta-R-V_GBL1116356	14-3-3-epsilon-M-C_GBL1116429	14-3-3-zeta-R-V_GBL1116357	4E-BP1-R-V_GBL1115504	4E-BP1_pS65-R-V_GBL1115505	4E-BP1_pT37_T46-R-V_GBL1115506	53BP1-R-V_GBL1115597	A-Raf-R-V_GBL1116314	A-Raf_pS299-R-C_GBL1115605	ACC_pS79-R-V_GBL1115507	ACC1-R-E_GBL1115508	ACVRL1-R-C_GBL1116458	ADAR1-M-V_GBL1116391	Akt-R-V_GBL1115617	Akt_pS473-R-V_GBL1115529	Akt_pT308-R-V_GBL1116492	AMPK-alpha-R-C_GBL1115509	AMPK-alpha_pT172-R-V_GBL1115510	Annexin-I-M-V_GBL1116394	Annexin-VII-M-V_GBL1116389	AR-R-V_GBL1116449	ARHI-M-C_GBL1116397	ARID1A-R-C_GBL1116344	ATM-R-V_GBL1116337	ATM_pS1981-R-V_GBL1116464	ATP5A-M-C_GBL1116416	ATP5H-M-C_GBL1116432	ATR-R-C_GBL1115590	Aurora-B-R-V_GBL1116342	Axl-R-V_GBL1116474	b-Actin-R-C_GBL1116308	b-Catenin-R-V_GBL1115514	b-Catenin_pT41_S45-R-V_GBL1116494	B-Raf-R-V_GBL1116477	B-Raf_pS445-R-V_GBL1115518	Bad_pS112-R-V_GBL1115511	Bak-R-C_GBL1115512	BAP1-M-V_GBL1116410	Bax-R-V_GBL1115513	Bcl-xL-R-V_GBL1115515	Bcl2-M-V_GBL1116427	Bcl2A1-R-V_GBL1116330	Beclin-G-C_GBL1116466	Bid-R-C_GBL1116438	Bim-R-V_GBL1115516	BRD4-R-V_GBL1116475	c-Abl-R-V_GBL1116347
			YWHAB	YWHAE	YWHAZ	EIF4EBP1	EIF4EBP1	EIF4EBP1	TP53BP1	ARAF	ARAF	ACACA, ACACB	ACACA	ACVRL1	ADAR	AKT1,2,3	AKT1,2,3	AKT1,2,3	PRKAA1	PRKAA1	ANXA1	ANXA7	AR	DIRAS3	ARID1A	ATM	ATM	ATP5A	ATP5H	ATR	AIM1	AXL	ACTB	CTNNB1	CTNNB1	BRAF	BRAF	BAD	BAK1	BAP1	BAX	BCL2L1	BCL2	BCL2A1	BECN1	BID	BCL2L11	BRD4	ABL
			0.949133	0.962043	0.971069	0.957208	0.963601	0.966598	0.966242	0.962975	0.959392	0.951322	0.970259	0.955467	0.948976	0.968593	0.948857	0.97828	0.963158	0.966999	0.971504	0.98013	0.966566	0.958037	0.98369	0.981638	0.968928	0.97293	0.972257	0.96219	0.972476	0.976328	0.959027	0.968669	0.943443	0.974302	0.964931	0.962229	0.93026	0.975587	0.948131	0.95342	0.970532	0.975422	0.952979	0.974543	0.953947	0.979201	0.973161
			14-3-3-beta-R-V	14-3-3-epsilon-M-C	14-3-3-zeta-R-V	4E-BP1-R-V	4E-BP1_pS65-R-V	4E-BP1_pT37_T46-R-V	53BP1-R-V	A-Raf-R-V	A-Raf_pS299-R-C	ACC_pS79-R-V	ACC1-R-E	ACVRL1-R-C	ADAR1-M-V	Akt-R-V	Akt_pS473-R-V	Akt_pT308-R-V	AMPK-alpha-R-C	AMPK-alpha_pT172-R-V	Annexin-I-M-V	Annexin-VII-M-V	AR-R-V	ARHI-M-C	ARID1A-R-C	ATM-R-V	ATM_pS1981-R-V	ATP5A-M-C	ATP5H-M-C	ATR-R-C	Aurora-B-R-V	Axl-R-V	b-Actin-R-C	b-Catenin-R-V	b-Catenin_pT41_S45-R-V	B-Raf-R-V	B-Raf_pS445-R-V	Bad_pS112-R-V	Bak-R-C	BAP1-M-V	Bax-R-V	Bcl-xL-R-V	Bcl2-M-V	Bcl2A1-R-V	Beclin-G-C	Bid-R-C	Bim-R-V	BRD4-R-V	c-Abl-R-V
			R	M	R	R	R	R	R	R	R	R	R	R	M	R	R	R	R	R	M	M	R	M	R	R	R	M	M	R	R	R	R	R	R	R	R	R	R	M	R	R	M	R	G	R	R	R	R
			1	2	3	4	5	6	7	8	9	10	11	12	13	14	15	16	17	18	19	20	21	22	23	24	25	26	27	28	29	30	31	32	33	34	35	36	37	38	39	40	41	42	43	44	45	46	47
Serial number	Sample description	Sample Type	14-3-3-beta-R-V_GBL1116356	14-3-3-epsilon-M-C_GBL1116429	14-3-3-zeta-R-V_GBL1116357	4E-BP1-R-V_GBL1115504	4E-BP1_pS65-R-V_GBL1115505	4E-BP1_pT37_T46-R-V_GBL1115506	53BP1-R-V_GBL1115597	A-Raf-R-V_GBL1116314	A-Raf_pS299-R-C_GBL1115605	ACC_pS79-R-V_GBL1115507	ACC1-R-E_GBL1115508	ACVRL1-R-C_GBL1116458	ADAR1-M-V_GBL1116391	Akt-R-V_GBL1115617	Akt_pS473-R-V_GBL1115529	Akt_pT308-R-V_GBL1116492	AMPK-alpha-R-C_GBL1115509	AMPK-alpha_pT172-R-V_GBL1115510	Annexin-I-M-V_GBL1116394	Annexin-VII-M-V_GBL1116389	AR-R-V_GBL1116449	ARHI-M-C_GBL1116397	ARID1A-R-C_GBL1116344	ATM-R-V_GBL1116337	ATM_pS1981-R-V_GBL1116464	ATP5A-M-C_GBL1116416	ATP5H-M-C_GBL1116432	ATR-R-C_GBL1115590	Aurora-B-R-V_GBL1116342	Axl-R-V_GBL1116474	b-Actin-R-C_GBL1116308	b-Catenin-R-V_GBL1115514	b-Catenin_pT41_S45-R-V_GBL1116494	B-Raf-R-V_GBL1116477	B-Raf_pS445-R-V_GBL1115518	Bad_pS112-R-V_GBL1115511	Bak-R-C_GBL1115512	BAP1-M-V_GBL1116410	Bax-R-V_GBL1115513	Bcl-xL-R-V_GBL1115515	Bcl2-M-V_GBL1116427	Bcl2A1-R-V_GBL1116330	Beclin-G-C_GBL1116466	Bid-R-C_GBL1116438	Bim-R-V_GBL1115516	BRD4-R-V_GBL1116475	c-Abl-R-V_GBL1116347
			Normalized Linear	Normalized Linear	Normalized Linear	Normalized Linear	Normalized Linear	Normalized Linear	Normalized Linear	Normalized Linear	Normalized Linear	Normalized Linear	Normalized Linear	Normalized Linear	Normalized Linear	Normalized Linear	Normalized Linear	Normalized Linear	Normalized Linear	Normalized Linear	Normalized Linear	Normalized Linear	Normalized Linear	Normalized Linear	Normalized Linear	Normalized Linear	Normalized Linear	Normalized Linear	Normalized Linear	Normalized Linear	Normalized Linear	Normalized Linear	Normalized Linear	Normalized Linear	Normalized Linear	Normalized Linear	Normalized Linear	Normalized Linear	Normalized Linear	Normalized Linear	Normalized Linear	Normalized Linear	Normalized Linear	Normalized Linear	Normalized Linear	Normalized Linear	Normalized Linear	Normalized Linear	Normalized Linear
1	Het1A_1	Normal esophageal epithelial cell line	0.990438	0.906445	0.666561	0.942619	1.33125	1.21771	0.776789	1.12921	0.92086	0.96352	1.32625	0.966974	1.04919	1.22167	2.98801	0.907264	0.91817	1.19966	0.537773	0.979079	1.07642	0.95677	0.773784	1.40906	0.927834	0.973231	0.880704	0.87787	1.39479	2.42919	0.981638	0.8718	0.932165	0.982725	1.03307	1.22059	0.981984	1.00605	1.37735	1.05878	0.944209	0.895107	0.87594	0.941443	1.10529	1.63829	0.908914
2	Het1A_2	Normal esophageal epithelial cell line	0.931276	0.907504	0.627482	0.895448	1.23309	1.15272	0.848271	1.13226	0.932247	1.09466	1.32304	0.958508	1.10851	1.22161	3.13912	0.904634	0.882325	1.26513	0.540818	0.973038	1.0946	0.969053	0.776758	1.37192	0.938249	0.975422	1.00056	0.894462	1.40512	2.21423	0.961887	0.896081	0.974625	0.999014	1.04679	1.24301	1.00176	1.02576	1.36531	1.11533	0.966882	0.913877	0.891274	0.91463	1.13511	1.47977	0.924662
3	TE1_1	Esophageal squamous cell cancer cell line	0.887238	1.00527	0.892722	0.80664	1.35932	0.989708	0.985159	1.06179	0.919838	0.88151	0.608302	0.924038	1.24827	0.829935	1.0664	0.915074	0.870788	1.02609	0.995431	1.50655	0.995543	1.00685	1.1943	0.856883	0.924183	0.775887	0.867143	0.828282	0.925711	1.83935	1.42547	1.41135	0.973806	1.01679	1.38022	1.13854	0.872084	1.08303	1.1824	0.854193	0.93003	0.848859	0.885233	1.02201	1.34716	1.66182	0.907924
4	TE1_2	Esophageal squamous cell cancer cell line	0.79866	1.01105	0.794621	0.746865	1.25093	1.02749	0.95511	0.991285	0.940715	1.02037	0.600748	0.918659	1.19188	0.877816	0.99806	1.15475	0.822155	1.02496	1.02491	1.39542	0.97105	0.932003	1.23297	0.83856	0.927289	0.791312	0.869032	0.789163	0.924293	1.67266	1.38141	1.47722	0.939571	1.05087	1.43192	1.10226	0.842349	1.08012	1.04151	0.822254	0.937685	0.843369	0.884617	1.04742	1.22305	1.49193	0.867261
5	TE2_1	Esophageal squamous cell cancer cell line	0.950561	1.02142	0.921144	0.892068	1.21357	1.13363	1.05609	1.06275	0.906864	0.757609	0.700569	0.982014	1.16953	1.08554	0.803675	0.884276	0.940115	0.949404	0.855687	0.975972	1.18374	0.965107	1.2965	0.945228	0.913284	0.946173	0.968498	1.00044	1.25183	1.17955	1.00735	1.31278	0.932189	1.17415	0.86097	1.2337	0.935862	0.918323	0.957921	0.980088	0.846572	0.961965	0.975673	0.99071	1.16928	1.49262	0.898528
6	TE2_2	Esophageal squamous cell cancer cell line	0.971452	0.971512	0.925672	0.885888	1.1959	1.1316	1.05737	1.02483	0.955669	0.801062	0.679513	0.960052	1.20409	1.14163	0.786976	0.857186	0.971898	0.828709	0.877116	1.01955	1.26805	0.972535	1.32317	0.959396	0.909887	0.95859	1.01829	1.03446	1.26531	1.16724	0.979225	1.27379	0.93614	1.12342	0.862885	1.24521	0.929407	0.867613	0.929176	0.95907	0.880554	0.96403	0.942945	0.991545	1.1886	1.4504	0.97964
7	TE5_1	Esophageal squamous cell cancer cell line	1.02811	0.983026	0.975974	0.974019	1.43665	1.03403	0.96525	1.00234	1.0269	0.746594	1.21912	1.02522	1.0933	1.0247	0.885416	0.976624	1.04341	0.983246	0.981607	0.907598	1.04448	1.00565	0.944281	0.673999	1.00379	0.995116	1.09878	0.981465	0.948549	0.954958	0.938377	1.48859	0.958227	1.06169	0.868274	0.927819	0.996692	0.943816	1.2266	1.1574	0.96467	0.990247	0.959492	0.995069	1.0855	0.927812	0.959232
8	TE5_2	Esophageal squamous cell cancer cell line	1.06159	0.963486	1.03153	0.929613	1.31281	0.95359	0.80375	1.00369	1.01994	0.764404	1.18046	0.98912	1.11127	0.991737	0.915244	0.974482	0.978661	1.03479	0.963364	0.872876	1.0604	0.982327	0.921233	0.672571	0.961805	1.00455	1.0882	0.973735	0.939071	0.967248	0.90978	1.50254	0.930158	1.08649	0.874811	0.962686	0.922222	0.942723	1.15804	1.12711	0.979188	1.09517	0.959016	0.984518	1.07972	0.89439	1.20116
9	TE8_1	Esophageal squamous cell cancer cell line	0.968183	0.988251	0.625072	0.712299	0.834033	0.777375	1.33873	1.0555	0.948744	0.902107	0.719512	0.941518	0.951636	1.00141	1.04362	1.23067	0.823922	1.15893	0.946498	0.924576	0.95553	0.972413	1.11996	1.41036	0.939326	0.880959	0.976197	0.978196	1.02669	2.09998	1.00563	0.752916	0.944341	1.01164	1.25384	1.22131	0.882487	0.915682	0.997852	0.836794	0.951686	0.88556	0.916395	0.921772	1.23254	1.5054	1.01233
10	TE8_2	Esophageal squamous cell cancer cell line	0.991081	1.01247	0.639552	0.716868	0.876403	0.799466	1.33231	1.07866	0.927091	1.00154	0.721313	0.951059	0.961423	1.0105	0.999112	0.935199	0.901101	1.18002	0.965625	0.908512	0.94477	0.97428	0.972483	1.36762	0.945129	0.893	1.01302	0.981964	1.04469	2.11946	0.987397	0.787413	0.959813	0.969254	1.232	1.13586	0.97211	0.951537	1.03359	0.830606	0.985627	0.930285	0.941303	0.941565	1.25408	1.19687	1.04399
11	TE10_1	Esophageal squamous cell cancer cell line	1.01972	0.947908	1.07128	1.12743	1.40277	1.19666	1.03101	1.03549	0.959501	0.754024	0.581734	0.95824	1.04982	1.06626	0.997967	0.974598	1.00288	1.0327	0.548415	1.11686	1.03973	1.00624	1.35093	0.593638	0.958326	0.994632	1.0506	0.990896	1.08194	0.480369	0.841978	1.45197	0.938738	1.0541	0.768062	0.920174	1.02728	1.11652	0.913362	0.843612	1.04363	0.992566	0.986347	0.957931	1.23555	1.5618	0.972691
12	TE10_2	Esophageal squamous cell cancer cell line	0.973592	0.9464	0.996766	0.997108	1.23655	1.00682	1.01757	1.00298	0.921212	0.759204	0.455095	0.912383	1.03628	1.03847	1.02927	0.942967	0.952896	1.07887	0.560327	1.11244	1.08103	1.01629	1.37311	0.918185	0.956895	0.984658	1.07644	0.943981	1.07399	0.51522	0.814224	1.45609	0.952045	1.05289	0.737635	0.932389	1.0009	1.13301	0.946093	0.829156	1.02541	1.06674	1.07004	0.950646	1.13633	1.4697	1.07133
13	TE11_1	Esophageal squamous cell cancer cell line	0.885405	1.09314	1.3077	0.864333	1.24148	0.809176	0.881771	0.86713	0.987778	0.749827	0.815839	1.00009	0.95571	0.840043	1.10116	0.797951	0.985906	0.953194	1.36084	1.03707	0.969084	1.06516	1.0394	0.894078	0.992266	1.07241	1.13749	0.971291	0.993378	0.599816	0.87382	1.01997	0.97867	0.979085	0.92718	1.09828	0.875305	1.03077	0.929658	0.838195	0.89745	1.05457	0.953371	0.977425	1.14709	0.883375	1.01869
14	TE11_2	Esophageal squamous cell cancer cell line	0.867796	1.07245	1.36738	0.906244	1.27536	0.87061	0.946065	0.785245	0.971876	0.813673	0.756961	1.04321	1.02113	0.499428	1.03132	0.980665	0.800103	0.806794	1.28823	1.02103	0.989978	1.00036	1.03434	0.943605	1.02052	1.11091	1.11159	0.999644	1.06742	0.618114	0.91222	1.08681	0.966941	0.992926	0.901953	0.967603	0.942894	1.05924	0.805481	0.911614	0.975112	1.00861	0.91765	1.04338	1.12298	0.956113	0.941984
15	TE15_1	Esophageal squamous cell cancer cell line	0.941117	1.04246	1.00587	1.01606	1.45697	1.01322	0.717419	0.859778	0.965467	0.810278	1.45809	0.984919	1.05125	1.11676	0.961651	0.968469	1.07765	0.803101	1.86271	1.11282	1.02384	0.987241	1.16506	0.770832	0.966656	1.01287	1.07288	1.00178	1.16163	0.464969	0.97215	1.22637	0.993976	1.07507	1.16953	0.940384	1.0247	1.03892	0.926391	1.00834	0.950962	0.997826	0.995894	1.05832	0.974158	0.82133	0.911429
16	TE15_2	Esophageal squamous cell cancer cell line	0.994076	1.00718	0.949063	1.00338	1.44692	0.998704	0.503523	0.854161	0.928997	0.845869	1.35715	0.979313	0.985669	1.0947	0.925908	0.993001	1.06516	0.930903	1.82633	1.09359	1.00426	1.01662	1.129	0.806616	0.977144	1.0162	1.08569	1.02341	1.21343	0.416466	0.961528	1.19727	0.978934	1.00941	1.16505	0.969604	1.035	1.03504	0.973105	0.985155	0.977335	0.954018	1.05951	1.0519	1.00184	0.948113	0.883246
[truncated: 227 more columns]

## Sheet: NormLog2
			1	2	3	4	5	6	7	8	9	10	11	12	13	14	15	16	17	18	19	20	21	22	23	24	25	26	27	28	29	30	31	32	33	34	35	36	37	38	39	40	41	42	43	44	45	46	47
			14-3-3-beta-R-V_GBL1116356	14-3-3-epsilon-M-C_GBL1116429	14-3-3-zeta-R-V_GBL1116357	4E-BP1-R-V_GBL1115504	4E-BP1_pS65-R-V_GBL1115505	4E-BP1_pT37_T46-R-V_GBL1115506	53BP1-R-V_GBL1115597	A-Raf-R-V_GBL1116314	A-Raf_pS299-R-C_GBL1115605	ACC_pS79-R-V_GBL1115507	ACC1-R-E_GBL1115508	ACVRL1-R-C_GBL1116458	ADAR1-M-V_GBL1116391	Akt-R-V_GBL1115617	Akt_pS473-R-V_GBL1115529	Akt_pT308-R-V_GBL1116492	AMPK-alpha-R-C_GBL1115509	AMPK-alpha_pT172-R-V_GBL1115510	Annexin-I-M-V_GBL1116394	Annexin-VII-M-V_GBL1116389	AR-R-V_GBL1116449	ARHI-M-C_GBL1116397	ARID1A-R-C_GBL1116344	ATM-R-V_GBL1116337	ATM_pS1981-R-V_GBL1116464	ATP5A-M-C_GBL1116416	ATP5H-M-C_GBL1116432	ATR-R-C_GBL1115590	Aurora-B-R-V_GBL1116342	Axl-R-V_GBL1116474	b-Actin-R-C_GBL1116308	b-Catenin-R-V_GBL1115514	b-Catenin_pT41_S45-R-V_GBL1116494	B-Raf-R-V_GBL1116477	B-Raf_pS445-R-V_GBL1115518	Bad_pS112-R-V_GBL1115511	Bak-R-C_GBL1115512	BAP1-M-V_GBL1116410	Bax-R-V_GBL1115513	Bcl-xL-R-V_GBL1115515	Bcl2-M-V_GBL1116427	Bcl2A1-R-V_GBL1116330	Beclin-G-C_GBL1116466	Bid-R-C_GBL1116438	Bim-R-V_GBL1115516	BRD4-R-V_GBL1116475	c-Abl-R-V_GBL1116347
			YWHAB	YWHAE	YWHAZ	EIF4EBP1	EIF4EBP1	EIF4EBP1	TP53BP1	ARAF	ARAF	ACACA, ACACB	ACACA	ACVRL1	ADAR	AKT1,2,3	AKT1,2,3	AKT1,2,3	PRKAA1	PRKAA1	ANXA1	ANXA7	AR	DIRAS3	ARID1A	ATM	ATM	ATP5A	ATP5H	ATR	AIM1	AXL	ACTB	CTNNB1	CTNNB1	BRAF	BRAF	BAD	BAK1	BAP1	BAX	BCL2L1	BCL2	BCL2A1	BECN1	BID	BCL2L11	BRD4	ABL
			0.949133	0.962043	0.971069	0.957208	0.963601	0.966598	0.966242	0.962975	0.959392	0.951322	0.970259	0.955467	0.948976	0.968593	0.948857	0.97828	0.963158	0.966999	0.971504	0.98013	0.966566	0.958037	0.98369	0.981638	0.968928	0.97293	0.972257	0.96219	0.972476	0.976328	0.959027	0.968669	0.943443	0.974302	0.964931	0.962229	0.93026	0.975587	0.948131	0.95342	0.970532	0.975422	0.952979	0.974543	0.953947	0.979201	0.973161
			14-3-3-beta-R-V	14-3-3-epsilon-M-C	14-3-3-zeta-R-V	4E-BP1-R-V	4E-BP1_pS65-R-V	4E-BP1_pT37_T46-R-V	53BP1-R-V	A-Raf-R-V	A-Raf_pS299-R-C	ACC_pS79-R-V	ACC1-R-E	ACVRL1-R-C	ADAR1-M-V	Akt-R-V	Akt_pS473-R-V	Akt_pT308-R-V	AMPK-alpha-R-C	AMPK-alpha_pT172-R-V	Annexin-I-M-V	Annexin-VII-M-V	AR-R-V	ARHI-M-C	ARID1A-R-C	ATM-R-V	ATM_pS1981-R-V	ATP5A-M-C	ATP5H-M-C	ATR-R-C	Aurora-B-R-V	Axl-R-V	b-Actin-R-C	b-Catenin-R-V	b-Catenin_pT41_S45-R-V	B-Raf-R-V	B-Raf_pS445-R-V	Bad_pS112-R-V	Bak-R-C	BAP1-M-V	Bax-R-V	Bcl-xL-R-V	Bcl2-M-V	Bcl2A1-R-V	Beclin-G-C	Bid-R-C	Bim-R-V	BRD4-R-V	c-Abl-R-V
			R	M	R	R	R	R	R	R	R	R	R	R	M	R	R	R	R	R	M	M	R	M	R	R	R	M	M	R	R	R	R	R	R	R	R	R	R	M	R	R	M	R	G	R	R	R	R
			1	2	3	4	5	6	7	8	9	10	11	12	13	14	15	16	17	18	19	20	21	22	23	24	25	26	27	28	29	30	31	32	33	34	35	36	37	38	39	40	41	42	43	44	45	46	47
Serial number	Sample description	Sample Type	14-3-3-beta-R-V_GBL1116356	14-3-3-epsilon-M-C_GBL1116429	14-3-3-zeta-R-V_GBL1116357	4E-BP1-R-V_GBL1115504	4E-BP1_pS65-R-V_GBL1115505	4E-BP1_pT37_T46-R-V_GBL1115506	53BP1-R-V_GBL1115597	A-Raf-R-V_GBL1116314	A-Raf_pS299-R-C_GBL1115605	ACC_pS79-R-V_GBL1115507	ACC1-R-E_GBL1115508	ACVRL1-R-C_GBL1116458	ADAR1-M-V_GBL1116391	Akt-R-V_GBL1115617	Akt_pS473-R-V_GBL1115529	Akt_pT308-R-V_GBL1116492	AMPK-alpha-R-C_GBL1115509	AMPK-alpha_pT172-R-V_GBL1115510	Annexin-I-M-V_GBL1116394	Annexin-VII-M-V_GBL1116389	AR-R-V_GBL1116449	ARHI-M-C_GBL1116397	ARID1A-R-C_GBL1116344	ATM-R-V_GBL1116337	ATM_pS1981-R-V_GBL1116464	ATP5A-M-C_GBL1116416	ATP5H-M-C_GBL1116432	ATR-R-C_GBL1115590	Aurora-B-R-V_GBL1116342	Axl-R-V_GBL1116474	b-Actin-R-C_GBL1116308	b-Catenin-R-V_GBL1115514	b-Catenin_pT41_S45-R-V_GBL1116494	B-Raf-R-V_GBL1116477	B-Raf_pS445-R-V_GBL1115518	Bad_pS112-R-V_GBL1115511	Bak-R-C_GBL1115512	BAP1-M-V_GBL1116410	Bax-R-V_GBL1115513	Bcl-xL-R-V_GBL1115515	Bcl2-M-V_GBL1116427	Bcl2A1-R-V_GBL1116330	Beclin-G-C_GBL1116466	Bid-R-C_GBL1116438	Bim-R-V_GBL1115516	BRD4-R-V_GBL1116475	c-Abl-R-V_GBL1116347
			Normalized Log2	Normalized Log2	Normalized Log2	Normalized Log2	Normalized Log2	Normalized Log2	Normalized Log2	Normalized Log2	Normalized Log2	Normalized Log2	Normalized Log2	Normalized Log2	Normalized Log2	Normalized Log2	Normalized Log2	Normalized Log2	Normalized Log2	Normalized Log2	Normalized Log2	Normalized Log2	Normalized Log2	Normalized Log2	Normalized Log2	Normalized Log2	Normalized Log2	Normalized Log2	Normalized Log2	Normalized Log2	Normalized Log2	Normalized Log2	Normalized Log2	Normalized Log2	Normalized Log2	Normalized Log2	Normalized Log2	Normalized Log2	Normalized Log2	Normalized Log2	Normalized Log2	Normalized Log2	Normalized Log2	Normalized Log2	Normalized Log2	Normalized Log2	Normalized Log2	Normalized Log2	Normalized Log2
1	Het1A_1	Normal esophageal epithelial cell line	-0.0138608	-0.141709	-0.585192	-0.0852534	0.412785	0.284165	-0.364406	0.175315	-0.118946	-0.0536131	0.407354	-0.0484507	0.0692771	0.288849	1.57919	-0.140406	-0.123167	0.26263	-0.894931	-0.0305022	0.106237	-0.0637559	-0.369997	0.494735	-0.108062	-0.0391457	-0.183271	-0.187921	0.480049	1.28047	-0.026737	-0.197931	-0.101342	-0.0251408	0.0469398	0.287577	-0.0262289	0.00870042	0.461896	0.0824001	-0.0828222	-0.159867	-0.191096	-0.0870543	0.14443	0.712191	-0.137784
2	Het1A_2	Normal esophageal epithelial cell line	-0.102719	-0.140023	-0.672355	-0.159318	0.30228	0.205046	-0.237403	0.17921	-0.101215	0.130482	0.403861	-0.0611369	0.148628	0.288784	1.65036	-0.144594	-0.180617	0.339289	-0.886784	-0.0394319	0.1304	-0.0453532	-0.364463	0.456192	-0.0919576	-0.0359009	0.0008083	-0.160908	0.490692	1.14681	-0.0560605	-0.158298	-0.0370808	-0.00142304	0.065974	0.31384	0.00253613	0.0366948	0.449231	0.157475	-0.0485876	-0.129927	-0.166059	-0.12874	0.182837	0.565371	-0.113002
3	TE1_1	Esophageal squamous cell cancer cell line	-0.172606	0.00757884	-0.163717	-0.310003	0.442886	-0.0149253	-0.0215716	0.0865048	-0.120548	-0.181952	-0.717141	-0.113977	0.319935	-0.26893	0.0927463	-0.12804	-0.199606	0.0371598	-0.0066062	0.591245	-0.00644424	0.00984623	0.256171	-0.22283	-0.113749	-0.366082	-0.205658	-0.271806	-0.111366	0.879198	0.511433	0.497079	-0.0382934	0.024024	0.464898	0.187183	-0.197462	0.115072	0.241712	-0.227367	-0.104651	-0.236403	-0.175871	0.0314146	0.42992	0.732766	-0.139357
4	TE1_2	Esophageal squamous cell cancer cell line	-0.324346	0.015852	-0.331661	-0.42108	0.323004	0.0391266	-0.0662616	-0.0126282	-0.08817	0.029091	-0.735169	-0.122399	0.253235	-0.18801	-0.00280207	0.207578	-0.282518	0.0355649	0.035498	0.480699	-0.042383	-0.101593	0.302143	-0.254014	-0.108909	-0.337681	-0.202518	-0.341605	-0.113579	0.742146	0.466144	0.562887	-0.0899264	0.07158	0.517952	0.140458	-0.24751	0.111191	0.0586778	-0.282344	-0.0928251	-0.245765	-0.176875	0.0668428	0.290486	0.577178	-0.205461
5	TE2_1	Esophageal squamous cell cancer cell line	-0.073149	0.0305696	-0.118502	-0.164775	0.279253	0.180948	0.078727	0.0878059	-0.141042	-0.400474	-0.513401	-0.0261847	0.225929	0.118419	-0.315316	-0.177431	-0.0890906	-0.0749053	-0.224844	-0.0350883	0.243354	-0.0512385	0.374618	-0.0812654	-0.130865	-0.0798239	-0.0461792	0.000632633	0.324042	0.238236	0.0105667	0.392626	-0.101305	0.231622	-0.215966	0.302995	-0.0956326	-0.122927	-0.0620219	-0.029017	-0.240296	-0.0559434	-0.0355304	-0.0134659	0.225615	0.577852	-0.154365
6	TE2_2	Esophageal squamous cell cancer cell line	-0.0417856	-0.0416958	-0.111428	-0.174804	0.258094	0.178369	0.0804798	0.0353779	-0.065417	-0.320015	-0.557428	-0.0588155	0.267947	0.191095	-0.345608	-0.222319	-0.0411235	-0.271063	-0.18916	0.0279277	0.342615	-0.0401786	0.404002	-0.0598014	-0.13624	-0.0610136	0.0261477	0.0488825	0.339492	0.223105	-0.0302874	0.349128	-0.0952045	0.167896	-0.212759	0.316391	-0.105618	-0.204876	-0.105976	-0.0602919	-0.183517	-0.0528501	-0.0847542	-0.0122494	0.249257	0.536454	-0.0296766
7	TE5_1	Esophageal squamous cell cancer cell line	0.0399955	-0.0246979	-0.0350854	-0.0379778	0.522711	0.0482742	-0.0510253	0.00336669	0.0382937	-0.421605	0.285844	0.0359354	0.128688	0.0351998	-0.175572	-0.0341248	0.0613041	-0.0243762	-0.0267826	-0.139875	0.0627856	0.00812705	-0.0827118	-0.569182	0.00545595	-0.00706334	0.135904	-0.0269917	-0.0762059	-0.0664904	-0.0917608	0.573944	-0.0615604	0.0863692	-0.203777	-0.108085	-0.00478019	-0.0834223	0.29467	0.210892	-0.0518929	-0.0141396	-0.0596569	-0.00713157	0.118356	-0.108096	-0.0600486
8	TE5_2	Esophageal squamous cell cancer cell line	0.0862328	-0.0536639	0.0447805	-0.105298	0.392659	-0.068559	-0.315182	0.005318	0.0284862	-0.387594	0.239349	-0.015783	0.152205	-0.0119712	-0.127771	-0.0372932	-0.0311195	0.0493429	-0.0538473	-0.196151	0.0846116	-0.025724	-0.118362	-0.572241	-0.056183	0.0065548	0.121938	-0.0383986	-0.0906943	-0.0480428	-0.136411	0.587408	-0.104453	0.119669	-0.192956	-0.0548624	-0.116814	-0.0850936	0.211679	0.172623	-0.0303418	0.131154	-0.0603734	-0.02251	0.110661	-0.161025	0.264426
9	TE8_1	Esophageal squamous cell cancer cell line	-0.0466488	-0.0170513	-0.677905	-0.489445	-0.261823	-0.363318	0.420868	0.0779269	-0.0759086	-0.148629	-0.47491	-0.0869399	-0.0715177	0.00202629	0.0615985	0.299443	-0.27942	0.212789	-0.0793279	-0.113137	-0.0656276	-0.0403585	0.163445	0.496061	-0.0903018	-0.182853	-0.0347558	-0.0318052	0.0380074	1.07037	0.00810672	-0.409439	-0.0826205	0.0166927	0.326356	0.288432	-0.180353	-0.127082	-0.00310296	-0.257055	-0.0714427	-0.175338	-0.125958	-0.117518	0.301631	0.590143	0.0176763
10	TE8_2	Esophageal squamous cell cancer cell line	-0.0129255	0.0178792	-0.644866	-0.480221	-0.190333	-0.322891	0.413934	0.109247	-0.109217	0.00222459	-0.471302	-0.0723925	-0.0567572	0.0150671	-0.00128222	-0.0966553	-0.150239	0.238817	-0.0504651	-0.138423	-0.0819642	-0.037591	-0.0402553	0.451663	-0.0814167	-0.163268	0.0186579	-0.0262582	0.063078	1.0837	-0.0182979	-0.344808	-0.0591743	-0.0450532	0.300999	0.183789	-0.0408084	-0.0716682	0.0476683	-0.267764	-0.0208868	-0.104256	-0.0872685	-0.0868673	0.326627	0.259265	0.0621083
11	TE10_1	Esophageal squamous cell cancer cell line	0.0281689	-0.077181	0.0993398	0.17304	0.48828	0.259017	0.0440631	0.0503192	-0.0596441	-0.407318	-0.781568	-0.0615408	0.0701392	0.0925543	-0.00293552	-0.0371207	0.00415166	0.0464209	-0.86666	0.15945	0.0562121	0.00897006	0.433949	-0.752344	-0.0614116	-0.00776527	0.0712125	-0.0131938	0.113623	-1.05778	-0.248145	0.538009	-0.0912059	0.0760149	-0.380704	-0.120021	0.0388346	0.159011	-0.130742	-0.245349	0.0616079	-0.0107645	-0.0198333	-0.0620061	0.30515	0.643211	-0.0399471
12	TE10_2	Esophageal squamous cell cancer cell line	-0.0386106	-0.0794786	-0.00467353	-0.00417858	0.306324	0.0098095	0.025126	0.00429064	-0.118395	-0.39744	-1.13576	-0.132289	0.0514182	0.0544643	0.0416259	-0.0847213	-0.0696094	0.109522	-0.835659	0.153732	0.112404	0.0233076	0.457447	-0.123143	-0.0635673	-0.0223052	0.106273	-0.0831702	0.102976	-0.95674	-0.296501	0.542101	-0.0708977	0.0743539	-0.439022	-0.100997	0.00129505	0.180166	-0.0799456	-0.270284	0.036207	0.0932034	0.0976648	-0.0730199	0.18438	0.555526	0.0993974
13	TE11_1	Esophageal squamous cell cancer cell line	-0.175591	0.12848	0.387033	-0.210341	0.312062	-0.305474	-0.181524	-0.205679	-0.0177407	-0.41537	-0.293643	0.000127997	-0.0653554	-0.251465	0.139021	-0.325629	-0.0204787	-0.0691584	0.444493	0.0525154	-0.0453059	0.091064	0.0557512	-0.161527	-0.0112016	0.100851	0.18585	-0.0420246	-0.00958602	-0.737409	-0.194592	0.0285289	-0.0311059	-0.0304945	-0.109078	0.135249	-0.192142	0.0437195	-0.105229	-0.254642	-0.156097	0.0766482	-0.0688898	-0.0329424	0.197979	-0.178902	0.0267099
14	TE11_2	Esophageal squamous cell cancer cell line	-0.204572	0.100915	0.45141	-0.142028	0.350904	-0.199902	-0.0799885	-0.348785	-0.0411555	-0.297479	-0.401709	0.0610264	0.0301677	-1.00165	0.0444974	-0.0281671	-0.321743	-0.309729	0.365386	0.0300216	-0.0145311	0.000513206	0.0487058	-0.0837454	0.0293076	0.151744	0.152627	-0.000513388	0.0941288	-0.694056	-0.132546	0.120095	-0.0485003	-0.0102425	-0.148876	-0.0475121	-0.0848319	0.0830323	-0.312077	-0.133505	-0.0363599	0.0123724	-0.123985	0.0612663	0.167333	-0.0647474	-0.0862253
15	TE15_1	Esophageal squamous cell cancer cell line	-0.0875537	0.0599974	0.00843763	0.0229871	0.542976	0.0189497	-0.479112	-0.217964	-0.0507018	-0.30351	0.544083	-0.0219237	0.0721047	0.159322	-0.0564146	-0.0462228	0.107892	-0.316346	0.897403	0.154218	0.033986	-0.0185258	0.220403	-0.375512	-0.0489261	0.0184498	0.101494	0.00255936	0.216156	-1.10479	-0.0407489	0.294389	-0.00871752	0.104437	0.225928	-0.0886775	0.0352043	0.055091	-0.110307	0.0119768	-0.0725407	-0.0031398	-0.00593654	0.0817693	-0.0377717	-0.283966	-0.133798
16	TE15_2	Esophageal squamous cell cancer cell line	-0.00857156	0.0103146	-0.0754248	0.00486956	0.532987	-0.00187145	-0.989869	-0.227419	-0.106254	-0.241494	0.440575	-0.0301577	-0.0208247	0.130534	-0.111059	-0.0101334	0.0910728	-0.103298	0.868948	0.129075	0.00613775	0.0237847	0.17504	-0.310046	-0.0333567	0.0231851	0.118611	0.0333899	0.279086	-1.26373	-0.0565997	0.259743	-0.0307161	0.0135181	0.220393	-0.0445329	0.0496377	0.0496807	-0.0393322	-0.021578	-0.0330749	-0.0679112	0.0833995	0.0729934	0.00265005	-0.0768689	-0.179114
[truncated: 225 more columns]
