# Supplementary material for: Identification of spleen tyrosine kinase as a potential therapeutic target for esophageal squamous cell carcinoma using reverse phase protein arrays
Source: Oncotarget. 2018 Jan 1;9(26):18422–34. doi: 10.18632/oncotarget.24853 (PMC5915082; doi:10.18632/oncotarget.24853)
Supplement: Supplementary file 4 [file oncotarget-09-18422-s004.xlsx]

## Sheet: Previous_Standard Ab List_218
#	Official Ab Name	Ab Name Reported on Dataset	Gene Name	Company	Catalog #	Internal Ab ID	Species	Validation Status*	RPPA Dilution
1	14-3-3 beta	14-3-3-beta	YWHAB	Santa Cruz	sc-628	R882	Rabbit	Valid	1:5000
2	14-3-3 epsilon	14-3-3-epsilon	YWHAE	Santa Cruz	sc-23957	R913	Mouse	Use with Caution	1:100
3	14-3-3 zeta	14-3-3-zeta	YWHAZ	Santa Cruz	sc-1019	R883	Rabbit	Valid	1:1200
4	4E-BP1	4E-BP1	EIF4EBP1	CST	9452	2	Rabbit	Valid	1:100
5	4E-BP1_pS65	4E-BP1_pS65	EIF4EBP1	CST	9456	3	Rabbit	Valid	1:250
6	4E-BP1_pT37_T46	4E-BP1_pT37_T46	EIF4EBP1	CST	9459	6	Rabbit	Valid	1:100
7	53BP1	53BP1	TP53BP1	CST	4937	985	Rabbit	Valid	1:200
8	Acetyl CoA Carboxylase 1	ACC1	ACACA	Epitomics	1768-1	14	Rabbit	Under Evaluation	1:300
9	Acetyl-CoA Carboxylase_pS79	ACC_pS79	ACACA ACACB	CST	3661	13	Rabbit	Valid	1:250
10	ACVRL1	ACVRL1	ACVRL1	Abcam	ab108207	1086	Rabbit	Use with Caution	1:250
11	ADAR1	ADAR1	ADAR	Abcam	ab88574	1198	Mouse	Valid	1:1000
12	Akt	Akt	AKT1 AKT2 AKT3	CST	4691	1084	Rabbit	Valid	1:1000
13	Akt_pS473	Akt_pS473	AKT1 AKT2 AKT3	CST	9271	230	Rabbit	Valid	1:250
14	Akt_pT308	Akt_pT308	AKT1 AKT2 AKT3	CST	2965	1154	Rabbit	Valid	1:250
15	AMPKa	AMPK-alpha	PRKAA1	CST	2532	39	Rabbit	Use with Caution	1:250
16	AMPKa_pT172	AMPK-alpha_pT172	PRKAA1	CST	2535	40	Rabbit	Valid	1:750
17	Androgen Receptor	AR	AR	Epitomics	1852-1	756	Rabbit	Valid	1:100
18	Annexin I	Annexin-I	ANXA1	BD Biosciences	610066	1208	Mouse	Valid	1:8000
19	Annexin VII	Annexin-VII	ANXA7	BD Biosciences	610668	1142	Mouse	Valid	1:500
20	A-Raf	A-Raf	ARAF	CST	4432	1217	Rabbit	Valid	1:1000
21	ARHI	ARHI	DIRAS3	MDACC Laboratory	Bast Lab	1273	Mouse	Use with Caution	1:500
22	ATM	ATM	ATM	CST	2873	1363	Rabbit	Valid	1:750
23	ATM_pS1981	ATM_pS1981	ATM	CST	5883	1364	Rabbit	Valid	1:250
24	ATP5H	ATP5H	ATP5H	Abcam	ab110275	1252	Mouse	Use with Caution	1:750
25	ATR	ATR	ATR	CST	2790	900	Rabbit	Caution	1:200
26	Bad_pS112	Bad_pS112	BAD	CST	9291	63	Rabbit	Valid	1:100
27	Bak	Bak	BAK1	Epitomics	1542-1	71	Rabbit	Use with Caution	1:200
28	BAP1	BAP1	BAP1	Santa Cruz	sc-28383	R1207	Mouse	Valid	1:500
29	Bax	Bax	BAX	CST	2772	73	Rabbit	Valid	1:250
30	BCL2	Bcl2	BCL2	Dako	M0887	R80	Mouse	Valid	1:200
31	Bcl-xL	Bcl-xL	BCL2L1	CST	2762	85	Rabbit	Valid	1:250
32	Beclin	Beclin	BECN1	Santa Cruz	sc-10086	R87	Goat	Use with Caution	1:100
33	beta-Catenin	b-Catenin	CTNNB1	CST	9562	75	Rabbit	Valid	1:300
34	beta-Catenin_pT41_S45	b-Catenin_pT41_S45	CTNNB1	CST	9565	1170	Rabbit	Valid	1:500
35	Bid	Bid	BID	Abcam	ab32060	88	Rabbit	Use with Caution	1:100
36	Bim	Bim	BCL2L11	Abcam	ab32158	90	Rabbit	Valid	1:500
37	B-Raf	B-Raf	BRAF	Santa Cruz	sc-5284	R96	Mouse	Use with Caution	1:250
38	B-Raf_pS445	B-Raf_pS445	BRAF	CST	2696	94	Rabbit	Valid	1:500
39	BRCA2	BRCA2	BRCA2	CST	9012	761	Rabbit	Use with Caution	1:100
40	Caspase-7 cleavedD198	Caspase-7-cleaved	CASP7	CST	9491	109	Rabbit	Use with Caution	1:150
41	Caspase-8	Caspase-8	CASP8	CST	9746	951	Mouse	**Used for QC**	1:300
42	Caveolin-1	Caveolin-1	CAV1	CST	3238	114	Rabbit	Valid	1:250
43	CD29	CD29	ITGB1	BD Biosciences	610467	1206	Mouse	Valid	1:500
44	CD31	CD31	PECAM1	Dako	M0823	R127	Mouse	Valid	1:500
45	CD49b	CD49b	ITGA2	BD Biosciences	611016	937	Mouse	Valid	1:250
46	cdc2/CDK1	CDK1	CDC2-CDK1	CST	9112	1007	Rabbit	Valid	1:250
47	CDKN2A/p16INK4a	p16INK4a	CDKN2A	Abcam	ab81278	1231	Rabbit	Valid	1:1000
48	Chk1	Chk1	CHEK1	CST	2360	1203	Mouse	Use with Caution	1:1000
49	Chk1_pS345	Chk1_pS345	CHEK1	CST	2348	903	Rabbit	Use with Caution	1:200
50	Chk2	Chk2	CHEK2	CST	3440	146	Mouse	Valid	1:250
51	Chk2_pT68	Chk2_pT68	CHEK2	CST	2197	147	Rabbit	Use with Caution	1:100
52	c-Jun_pS73	c-Jun_pS73	JUN	CST	9164	155	Rabbit	Valid	1:100
53	c-Kit	c-Kit	KIT	Abcam	ab32363	157	Rabbit	Valid	1:1000
54	Claudin 7	Claudin-7	CLDN7	Novus Biologicals	NB100-91714	852	Rabbit	Valid	1:250
55	c-Met	c-Met	MET	CST	3127	726	Mouse	**Used for QC**	1:500
56	c-Met_pY1234_Y1235	c-Met_pY1234_Y1235	MET	CST	3129	727	Rabbit	Valid	1:100
57	c-Myc	c-Myc	MYC	Santa Cruz	sc-764	R1143	Rabbit	Use with Caution	1:500
58	COL6A1	Collagen-VI	COL6A1	Santa Cruz	sc-20649	R171	Rabbit	Valid	1:200
59	Complex II Subunit	Complex-II-Subunit	SDHA	Invitrogen	459230	R1069	Mouse	Valid	1:300
60	Cox IV	Cox-IV	COX4I1	Abcam	ab14744	1253	Mouse	Use with Caution	1:750
61	Cox2	Cox2	PTGS2	CST	4842	1218	Rabbit	Use with Caution	1:500
62	C-Raf/Raf-1	C-Raf	RAF1	Millipore	04-739	1201	Rabbit	Valid	1:200
63	C-Raf_pS338	C-Raf_pS338	RAF1	CST	9427	179	Rabbit	Valid	1:250
64	Cyclin B1	Cyclin-B1	CCNB1	Epitomics	1495-1	192	Rabbit	Valid	1:500
65	Cyclin D1	Cyclin-D1	CCND1	Santa Cruz	sc-718	R194	Rabbit	Valid	1:1000
66	Cyclin E1	Cyclin-E1	CCNE1	Santa Cruz	sc-247	R201	Mouse	Valid	1:500
67	Cyclophilin F	Cyclophilin-F	PPIF	Abcam	ab110324	R1257	Mouse	Valid	1:250
68	Dvl3	Dvl3	DVL3	CST	3218	940	Rabbit	Valid	1:1000
69	E2F-1	E2F1	E2F1	Santa Cruz	sc-251	R1261	Mouse	Valid	1:500
70	E-Cadherin	E-Cadherin	CDH1	CST	3195	1099	Rabbit	Valid	1:250
71	eEF2	eEF2	EEF2	CST	2332	1060	Rabbit	Use with Caution	1:200
72	eEF2K	eEF2K	EEF2K	CST	3692	1061	Rabbit	Valid	1:200
73	EGFR	EGFR	EGFR	CST	2232	1120	Rabbit	Valid	1:100
74	EGFR_pY1068	EGFR_pY1068	EGFR	CST	2234	217	Rabbit	Use with Caution; also sees pHer2	1:100
75	EGFR_pY1173	EGFR_pY1173	EGFR	Abcam	ab32578	221	Rabbit	Valid	1:300
76	eIF4E	eIF4E	EIF4E	CST	9742	722	Rabbit	Valid	1:1000
77	eIF4G	eIF4G	EIF4G1	CST	2498	1124	Rabbit	Use with Caution	1:100
78	ER alpha_pS118	ER-alpha_pS118	ESR1	Epitomics	1091-1	241	Rabbit	Valid	1:500
79	ErbB2/HER2	HER2	ERBB2	Lab Vision	MS-325-P1	R1038	Mouse	Valid	1:7500
80	ErbB2/HER2_pY1248	HER2_pY1248	ERBB2	R&D Systems	AF1768	1075	Rabbit	Use with Caution; likely sees pEGFR	1:500
81	ErbB3/HER3	HER3	ERBB3	Santa Cruz	sc-285	R911	Rabbit	Valid	1:150
82	ErbB3/HER3_pY1289	HER3_pY1289	ERBB3	CST	4791	728	Rabbit	Use with Caution	1:50
83	ERCC1	ERCC1	ERCC1	Santa Cruz	sc-17809	R1357	Mouse	Valid	1:250
84	ERRFI1/MIG6	MIG6	ERRFI1	Sigma-Aldrich	WH0054206M1	1062	Mouse	Valid	1:2500
85	Estrogen Receptor	ER-alpha	ESR1	Lab Vision	RM-9101-S	R238	Rabbit	Valid	1:250
86	Ets-1	Ets-1	ETS1	Bethyl	A303-501A	R1200	Rabbit	Valid	1:750
87	FAK	FAK	PTK2	CST	3285	1228	Rabbit	Under Evaluation	1:500
88	FAK_pY397	FAK_pY397	PTK2	CST	3283	1227	Rabbit	Valid	1:250
89	Fatty Acid Synthase	FASN	FASN	CST	3180	1156	Rabbit	Valid	1:1000
90	Fibronectin	Fibronectin	FN1	Epitomics	1574-1	262	Rabbit	Valid	1:5000
91	FoxM1	FoxM1	FOXM1	CST	5436	1123	Rabbit	Valid	1:250
92	FoxO3a	FoxO3a	FOXO3	CST	2497	1122	Rabbit	Use with Caution	1:250
93	FoxO3a_pS318_S321	FoxO3a_pS318_S321	FOXO3	CST	9465	270	Rabbit	Use with Caution	1:250
94	G6PD	G6PD	G6PD	Santa Cruz	sc-373887	R1155	Mouse	Valid	1:250
95	Gab2	Gab2	GAB2	CST	3239	943	Rabbit	Valid	1:200
96	GAPDH	GAPDH	GAPDH	Life Technologies	AM4300	274	Mouse	Use with Caution	1:15000
97	GATA3	GATA3	GATA3	BD Biosciences	558686	R764	Mouse	Valid	1:500
98	GCN5L2	GCN5L2	KAT2A	CST	3305	1263	Rabbit	Valid	1:200
99	Glycogen Synthase	Gys	GYS1	CST	3886	1035	Rabbit	Valid	1:2500
100	Glycogen Synthase_pS641	Gys_pS641	GYS1	CST	3891	1036	Rabbit	Valid	1:300
101	GPBB	GPBB	PYGB	Novus Biologicals	NBP1-32799	1248	Rabbit	Valid	1:1000
102	GSK-3alpha/beta	GSK-3ab	GSK3A GSK3B	Santa Cruz	sc-7291	R284	Mouse	Valid	1:2000
103	GSK-3alpha/beta_pS21_S9	GSK-3ab_pS21_S9	GSK3A GSK3B	CST	9331	285	Rabbit	Valid	1:250
104	GSK-3beta_pS9	GSK-3b_pS9	GSK3B	CST	9336	1082	Rabbit	Valid	1:500
105	Heregulin	Heregulin	NRG1	CST	2573	890	Rabbit	Valid	1:250
106	HIAP	HIAP	BIRC2	Millipore	07-759	930	Rabbit	Use with Caution	1:200
107	Histone H3	Histone-H3	H3F3A H3F3B	Abcam	ab1791	1250	Rabbit	Valid	1:500
108	IGF-1Receptor beta	IGF1R-beta	IGF1R	CST	3018	1220	Rabbit	Valid	1:500
109	IGFBP2	IGFBP2	IGFBP2	CST	3922	335	Rabbit	Valid	1:100
110	INPP4b	INPP4b	INPP4B	CST	4039	1065	Rabbit	Valid	1:500
111	IRS1	IRS1	IRS1	Millipore	06-248	802	Rabbit	Valid	1:250
112	JAB1	JAB1	COPS5	Santa Cruz	sc-13157	R1394	Mouse	Use with Caution	1:500
113	JNK/SAPK_pT183_Y185	JNK_pT183_Y185	MAPK8	CST	4668	888	Rabbit	Valid	1:250
114	JNK2	JNK2	MAPK9	CST	4672	380	Rabbit	Use with Caution	1:100
115	KMT3A/HYPB/HIF 1	SETD2	SETD2	Abcam	ab69836	1039	Rabbit	**Used for QC**	1:100
116	Lck	Lck	LCK	CST	2752	397	Rabbit	Valid	1:500
117	MAPK_pT202_Y204	MAPK_pT202_Y204	MAPK1 MAPK3	CST	4377	405	Rabbit	Valid	1:1200
118	Mcl 1	Mcl-1	MCL1	CST	5453	1222	Rabbit	Valid	1:1000
119	MDM2_pS166	MDM2_pS166	MDM2	CST	3521	1164	Rabbit	Valid	1:200
120	MEK1	MEK1	MAP2K1	Epitomics	1235-1	417	Rabbit	Valid	1:15000
121	MEK1_pS217_S221	MEK1_pS217_S221	MAP2K1 MAP2K2	CST	9154	1076	Rabbit	Valid	1:2000
122	MEK2	MEK2	MAP2K2	CST	9125	1243	Rabbit	Valid	1:500
123	Merlin/NF2	Merlin	NF2	Novus Biologicals	22710002	1046	Rabbit	Use with Caution	1:400
124	MSH2	MSH2	MSH2	CST	2850	905	Mouse	Valid	1:250
125	MSH6	MSH6	MSH6	Novus Biologicals	22030002	1063	Rabbit	Use with Caution	1:500
126	mTOR	mTOR	MTOR	CST	2983	444	Rabbit	Valid	1:400
127	mTOR_pS2448	mTOR_pS2448	MTOR	CST	2971	446	Rabbit	Use with Caution	1:200
128	Myosin heavy chain 11	Myosin-11	MYH11	Novus Biologicals	21370002	1139	Rabbit	Valid	1:1000
129	Myosin IIa_pS1943	Myosin-IIa_pS1943	MYH9	CST	5026	1160	Rabbit	Valid	1:1000
130	NAPSIN A	NAPSIN-A	NAPSA	Abcam	ab129189	1274	Rabbit	Use with Caution	1:1000
131	N-Cadherin	N-Cadherin	CDH2	CST	4061	452	Rabbit	Valid	1:100
132	NDRG1_pT346	NDRG1_pT346	NDRG1	CST	3217	1126	Rabbit	Valid	1:500
133	NF-kappaB p65_pS536	NF-kB-p65_pS536	RELA	CST	3033	457	Rabbit	Use with Caution	1:250
134	Notch1	Notch1	NOTCH1	CST	3268	1064	Rabbit	Valid	1:100
135	N-Ras	N-Ras	NRAS	Santa Cruz	sc-31	R1136	Mouse	Valid	1:250
136	p21	p21	CDKN1A	Santa Cruz	sc-397	R470	Rabbit	Valid	1:100
137	p27 KIP 1	p27-Kip-1	CDKN1B	Abcam	ab32034	897	Rabbit	Valid	1:250
138	p27 KIP 1_pT198	p27_pT198	CDKN1B	Abcam	ab64949	878	Rabbit	Valid	1:250
139	p27/Kip1_pT157	p27_pT157	CDKN1B	R&D Systems	AF1555	842	Rabbit	Use with Caution	1:150
140	p38 alpha MAPK	p38-alpha	MAPK14	CST	9228	1175	Mouse	Valid	1:500
141	p38 MAPK	p38	MAPK14	CST	9212	478	Rabbit	Valid	1:250
142	p38 MAPK_pT180_Y182	p38_pT180_Y182	MAPK14	CST	9211	479	Rabbit	Valid	1:250
143	p53	p53	TP53	CST	9282	481	Rabbit	Use with Caution	1:500
144	p70 S6 Kinase_pT389	p70-S6K_pT389	RPS6KB1	CST	9205	494	Rabbit	Valid	1:250
145	p70/S6K1	p70-S6K1	RPS6KB1	Epitomics	1494-1	493	Rabbit	Valid	1:250
146	PAI-1	PAI-1	SERPINE1	BD Biosciences	612024	499	Mouse	Valid	1:100
147	PARK7/DJ1	DJ1	PARK7	Abcam	ab76008	891	Rabbit	Valid	1:5000
148	PARP cleavedD214	PARP-cleaved	PARP1	CST	9546	501	Mouse	**Used for QC**	1:250
149	PARP-1	PARP1	PARP1	Santa Cruz	sc-7150	R1372	Rabbit	Valid	1:1000
150	Paxillin	Paxillin	PXN	Epitomics	1500-1	505	Rabbit	Use with Caution	1:1500
151	PCNA	PCNA	PCNA	Abcam	ab29	511	Mouse	Use with Caution	1:100
152	Pdcd-1L1	Pdcd-1L1	CD274	Santa Cruz	sc-19090	R1234	Goat	Use with Caution	1:500
153	Pdcd4	Pdcd4	PDCD4	Rockland	600-401-965	816	Rabbit	Use with Caution	1:400
154	PDGFR beta	PDGFR-beta	PDGFRB	CST	3169	1225	Rabbit	Valid	1:250
155	PDK1	PDK1	PDPK1	CST	3062	515	Rabbit	Valid	1:100
156	PDK1_pS241	PDK1_pS241	PDPK1	CST	3061	516	Rabbit	Valid	1:500
157	PEA-15	PEA-15	PEA15	CST	2780	1017	Rabbit	Valid	1:500
158	PED/PEA-15_pS116	PEA-15_pS116	PEA15	Invitrogen	44-836G	1018	Rabbit	Valid	1:400
159	PI3 Kinase p110 alpha	PI3K-p110-alpha	PIK3CA	CST	4255	808	Rabbit	Use with Caution	1:200
160	PI3K p85	PI3K-p85	PIK3R1	Millipore	06-195	523	Rabbit	Valid	1:4000
161	PKC alpha	PKC-alpha	PRKCA	Millipore	05-154	529	Mouse	Valid	1:2000
162	PKC alpha_pS657	PKC-alpha_pS657	PRKCA	Millipore	06-822	530	Rabbit	Use with Caution	1:3000
163	PKC beta II_pS660	PKC-beta-II_pS660	PRKCA PRKCB PRKCD PRKCE PRKCH PRKCQ	CST	9371	1137	Rabbit	Valid	1:75
164	PKC delta_pS664	PKC-delta_pS664	PRKCD	Millipore	07-875	932	Rabbit	Valid	1:500
165	PMS2	PMS2	PMS2	Novus Biologicals	22510002	1246	Rabbit	Valid	1:1000
166	PRAS40_pT246	PRAS40_pT246	AKT1S1	Life Technologies	441100G	739	Rabbit	Valid	1:10000
167	PREX1	PREX1	PREX1	Abcam	ab102739	1204	Rabbit	Valid	1:1000
168	Progesterone Repector	PR	PGR	Abcam	ab32085	549	Rabbit	Valid	1:250
169	PTEN	PTEN	PTEN	CST	9552	566	Rabbit	Valid	1:500
170	Rab11	Rab11	RAB11A RAB11B	CST	3539	1083	Rabbit	Under Evaluation	1:50
171	Rab25	Rab25	RAB25	CST	4314	1150	Rabbit	Valid	1:250
172	Rad50	Rad50	RAD50	Millipore	05-525	987	Mouse	Valid	1:1000
173	Rad51	Rad51	RAD51	CST	8875	1262	Rabbit	Valid	1:200
174	Raptor	Raptor	RPTOR	CST	2280	1128	Rabbit	Valid	1:250
175	Rb	Rb	RB1	CST	9309	552	Mouse	**Used for QC**	1:3000
176	Rb_pS807_S811	Rb_pS807_S811	RB1	CST	9308	557	Rabbit	Valid	1:250
177	RBM15	RBM15	RBM15	Novus Biologicals	21390002	1138	Rabbit	Valid	1:10000
178	Rictor	Rictor	RICTOR	CST	2114	1129	Rabbit	Use with Caution	1:200
179	Rictor_pT1135	Rictor_pT1135	RICTOR	CST	3806	1130	Rabbit	Valid	1:200
180	RSK	RSK	RPS6KA1 RPS6KA2 RPS6KA3	CST	9347	759	Rabbit	Use with Caution	1:500
181	S6_pS235_S236	S6_pS235_S236	RPS6	CST	2211	600	Rabbit	Valid	1:30000
182	S6_pS240_S244	S6_pS240_S244	RPS6	CST	2215	601	Rabbit	Valid	1:3000
183	SCD	SCD	SCD	Santa Cruz	sc-58420	R1127	Mouse	Valid	1:100
184	SF2/ASF	SF2	SRSF1	Invitrogen	32-4500	1131	Mouse	Valid	1:100
185	Shc_pY317	Shc_pY317	SHC1	CST	2431	1031	Rabbit	Valid	1:1000
186	Smac/Diablo	Smac	DIABLO	CST	2954	610	Mouse	**Used for QC**	1:250
187	Smad1	Smad1	SMAD1	Epitomics	1649-1	922	Rabbit	Valid	1:250
188	Smad3	Smad3	SMAD3	Abcam	ab40854	796	Rabbit	Valid	1:150
189	Smad4	Smad4	SMAD4	Santa Cruz	sc-7966	R920	Mouse	Valid	1:250
190	Snail	Snail	SNAI1	CST	3895	616	Mouse	**Used for QC**	1:300
191	Src	Src	SRC	Millipore	05-184	621	Mouse	Valid	1:200
192	Src Family_pY416	Src_pY416	SRC LYN FYN LCK YES1 HCK	CST	2101	623	Rabbit	Use with Caution	1:250
193	Src_pY527	Src_pY527	SRC YES1 FYN FGR	CST	2105	626	Rabbit	Valid	1:400
194	Stat3_pY705	Stat3_pY705	STAT3	CST	9131	637	Rabbit	Valid	1:500
195	Stat5a	Stat5a	STAT5A	Abcam	ab32043	638	Rabbit	Valid	1:250
196	Stathmin 1	Stathmin-1	STMN1	Abcam	ab52630	718	Rabbit	Valid	1:500
197	Syk	Syk	SYK	Santa Cruz	sc-1240	R1033	Mouse	Valid	1:250
198	TAZ	TAZ	WWTR1	CST	2149	777	Rabbit	Valid	1:500
199	TIGAR	TIGAR	C12ORF5	Abcam	ab137573	1107	Rabbit	Valid	1:150
200	Transferrin Receptor	TFRC	TFRC	Novus Biologicals	22500002	1140	Rabbit	Valid	1:100
201	Transglutaminase II	Transglutaminase	TGM2	Lab Vision	MS-224-P1	908	Mouse	Valid	1:750
202	TSC1/Hamartin	TSC1	TSC1	CST	4906	1125	Rabbit	Use with Caution	1:100
203	TSC2 Tuberin_pT1462	Tuberin_pT1462	TSC2	CST	3617	671	Rabbit	Valid	1:500
204	TTF1	TTF1	NKX2-1	Abcam	ab76013	1081	Rabbit	Valid	1:250
205	Tuberin	Tuberin	TSC2	Epitomics	1613-1	670	Rabbit	Valid	1:500
206	Twist	TWIST	TWIST2	Santa Cruz	sc-81417	R1353	Mouse	Caution	1:200
207	Tyro3	Tyro3	TYRO3	CST	5585	1080	Rabbit	Valid	1:500
208	UBAC1	UBAC1	UBAC1	Sigma-Aldrich	HPA005651	1270	Rabbit	Valid	1:750
209	UGT1A	UGT1A	UGT1A1	Santa Cruz	sc-271268	R1267	Mouse	Valid	1:500
210	UQCRC2	UQCRC2	UQCRC2	Abcam	ab14745	R1256	Mouse	Use with Caution	1:250
211	VDAC1/Porin	Porin	VDAC1	Abcam	ab14734	1254	Mouse	Valid	1:3000
212	VEGF Receptor 2	VEGFR-2	KDR	CST	2479	688	Rabbit	Valid	1:700
213	VHL	VHL	VHL	BD Biosciences	556347	R693	Mouse	**Used for QC**	1:1000
214	XRCC1	XRCC1	XRCC1	CST	2735	906	Rabbit	Use with Caution	1:200
215	YAP	YAP	YAP1	Santa Cruz	sc-15407	R780	Rabbit	Under Evaluation	1:750
216	YAP_pS127	YAP_pS127	YAP1	CST	4911	782	Rabbit	Under Evaluation	1:250
217	YB1	YB1	YBX1	Novus Biologicals	17250002	700	Rabbit	Valid	1:500
218	YB1_pS102	YB1_pS102	YBX1	CST	2900	835	Rabbit	Valid	1:250
	Validation Status*
	Valid = RPPA and WB correlation > 0.7
	Use with Caution = RPPA and WB correlation < 0.7
	Under Evaluation = Antibody has given mixed results and / or evaluated by another lab; We are in the process of (re)validating
	Used for QC = These antibodies are used for tissue sample quality control (QC); WILL NOT report to Datasets containing tissue samples, but WILL report to Datasets containing cell line samples

## Sheet: Previous_Standard Ab List_281
	Validation Status*
	Valid = RPPA and WB correlation > 0.7
	Use with Caution = RPPA and WB correlation < 0.7
	Under Evaluation = Antibody has given mixed results and/or evaluated by another lab; We are in the process of (re)validating
	Used for QC = These antibodies are used for tissue sample quality control (QC); WILL NOT report to Datasets containing tissue samples, but WILL report to Datasets containing cell line samples
#	Official Ab Name	Ab Name Reported on Dataset	Gene Name	Company	Catalog #	Internal Ab ID	Species	Validation Status*	RPPA Dilution
1	14-3-3 beta	14-3-3-beta	YWHAB	Santa Cruz	sc-628	882	Rabbit	Valid	1:5000
2	14-3-3 epsilon	14-3-3-epsilon	YWHAE	Santa Cruz	sc-23957	913	Mouse	Use with Caution	1:100
3	14-3-3 zeta	14-3-3-zeta	YWHAZ	Santa Cruz	sc-1019	883	Rabbit	Valid	1:1200
4	4E-BP1	4E-BP1	EIF4EBP1	CST	9452	2	Rabbit	Valid	1:100
5	4E-BP1_pS65	4E-BP1_pS65	EIF4EBP1	CST	9456	3	Rabbit	Valid	1:250
6	4E-BP1_pT37_T46	4E-BP1_pT37_T46	EIF4EBP1	CST	9459	6	Rabbit	Valid	1:100
7	53BP1	53BP1	TP53BP1	CST	4937	985	Rabbit	Valid	1:200
8	Acetyl CoA Carboxylase 1	ACC1	ACACA	Epitomics	1768-1	14	Rabbit	Under Evaluation	1:300
9	Acetyl CoA Carboxylase_pS79	ACC_pS79	ACACA, ACACB	CST	3661	13	Rabbit	Valid	1:250
10	ACVRL1	ACVRL1	ACVRL1	Abcam	ab108207	1086	Rabbit	Use with Caution	1:250
11	ADAR1	ADAR1	ADAR	Abcam	ab88574	1198	Mouse	Valid	1:1000
12	Akt	Akt	AKT1,2,3	CST	4691	1084	Rabbit	Valid	1:1000
13	Akt_pS473	Akt_pS473	AKT1,2,3	CST	9271	230	Rabbit	Valid	1:250
14	Akt_pT308	Akt_pT308	AKT1,2,3	CST	2965	1154	Rabbit	Valid	1:250
15	AMPK alpha	AMPKa	PRKAA1	CST	2532	39	Rabbit	Use with Caution	1:250
16	AMPK alpha_pT172	AMPKa_pT172	PRKAA1	CST	2535	40	Rabbit	Valid	1:750
17	Androgen Receptor	AR	AR	Epitomics	1852-1	756	Rabbit	Valid	1:100
18	Annexin I	Annexin-I	ANXA1	BD Biosciences	610066	1208	Mouse	Valid	1:8000
19	Annexin VII	Annexin-VII	ANXA7	BD Biosciences	610668	1142	Mouse	Valid	1:500
20	A-Raf	A-Raf	ARAF	CST	4432	1217	Rabbit	Valid	1:1000
21	A-Raf_pS299	A-Raf_pS299	ARAF	CST	4431	1043	Rabbit	Use with Caution	1:500
22	ARHI	ARHI	DIRAS3	MDACC Laboratory	Bast Lab	1273	Mouse	Use with Caution	1:500
23	ARID1A	ARID1A	ARID1A	Sigma-Aldrich	HPA005456	1442	Rabbit	Use with Caution	1:1000
24	ATM	ATM	ATM	CST	2873	1363	Rabbit	Valid	1:750
25	ATM_pS1981	ATM_pS1981	ATM	CST	5883	1364	Rabbit	Valid	1:250
26	ATP5A	ATP5A	ATP5A	Abcam	ab14748	1289	Mouse	Use with Caution	1:1000
27	ATP5H	ATP5H	ATP5H	Abcam	ab110275	1252	Mouse	Use with Caution	1:750
28	ATR	ATR	ATR	CST	2790	900	Rabbit	Use with Caution	1:200
29	Aurora B/AIM1	Aurora-B	AIM1	CST	3094	1404	Rabbit	Valid	1:250
30	Bad_pS112	Bad_pS112	BAD	CST	9291	63	Rabbit	Valid	1:100
31	Bak	Bak	BAK1	Abcam	ab32371	71	Rabbit	Use with Caution	1:200
32	BAP1	BAP1	BAP1	Santa Cruz	sc-28383	1207	Mouse	Valid	1:500
33	Bax	Bax	BAX	CST	2772	73	Rabbit	Valid	1:250
34	Bcl2	Bcl2	BCL2	Dako	M0887	80	Mouse	Valid	1:200
35	Bcl2A1	Bcl2A1	BCL2A1	Abnova	PAB8528	1299	Rabbit	Valid	1:500
36	Bcl-xL	Bcl-xL	BCL2L1	CST	2762	85	Rabbit	Valid	1:250
37	Beclin	Beclin	BECN1	Santa Cruz	sc-10086	87	Goat	Use with Caution	1:100
38	beta Actin	b-Actin	ACTB	CST	4970	1169	Rabbit	Use with Caution	1:750
39	beta Catenin	b-Catenin	CTNNB1	CST	9562	75	Rabbit	Valid	1:300
40	beta Catenin_pT41_S45	b-Catenin_pT41_S45	CTNNB1	CST	9565	1170	Rabbit	Valid	1:500
41	Bid	Bid	BID	Abcam	ab32060	88	Rabbit	Use with Caution	1:100
42	Bim	Bim	BCL2L11	Abcam	ab32158	90	Rabbit	Valid	1:500
43	B-Raf	B-Raf	BRAF	Abcam	ab33899	92	Rabbit	Valid	1:500
44	B-Raf_pS445	B-Raf_pS445	BRAF	CST	2696	94	Rabbit	Valid	1:500
45	c-Abl	c-Abl	ABL	CST	2862	1565	Rabbit	Valid	1:200
46	Caspase-3 active	Caspase-3	CASP3	Abcam	ab32042	108	Rabbit	Use with Caution	1:250
47	Caspase-7 (cleaved D198)	Caspase-7-cleaved	CASP7	CST	9491	109	Rabbit	Use with Caution	1:150
48	Caspase-8	Caspase-8	CASP8	CST	9746	951	Mouse	**Used for QC**	1:300
49	Caspase-9 (cleaved Asp330)	Caspase-9-cleaved	CASP9	CST	9501	953	Rabbit	Use with Caution	1:500
50	Caveolin-1	Caveolin-1	CAV1	CST	3238	114	Rabbit	Valid	1:250
51	CD26	CD26	CD26	Abcam	ab28340	1308	Rabbit	Valid	1:1000
52	CD29	CD29	ITGB1	BD Biosciences	610467	1206	Mouse	Valid	1:500
53	CD31	CD31	PECAM1	Dako	M0823	127	Mouse	Valid	1:500
54	CD44	CD44	CD44	CST	3570	1398	Mouse	Use with Caution	1:1000
55	CD49b	CD49b	ITGA2	BD Biosciences	611016	937	Mouse	Valid	1:250
56	CDC2 p34	CDC2-p34	CDK1	Santa Cruz	sc-54	1384	Mouse	Valid	1:750
57	cdc2/CDK1	CDK1	CDC2-CDK1	CST	9112	1007	Rabbit	Valid	1:250
58	CDKN2A/p16INK4a	p16INK4a	CDKN2A	Abcam	ab81278	1231	Rabbit	Valid	1:1000
59	Chk1	Chk1	CHEK1	CST	2360	1203	Mouse	Use with Caution	1:1000
60	Chk1_pS296	Chk1_pS296	CHEK1	Abcam	ab79758	1348	Rabbit	Valid	1:250
61	Chk1_pS345	Chk1_pS345	CHEK1	CST	2348	903	Rabbit	Use with Caution	1:200
62	Chk2	Chk2	CHEK2	CST	3440	146	Mouse	Valid	1:250
63	Chk2_pT68	Chk2_pT68	CHEK2	CST	2197	147	Rabbit	Use with Caution	1:100
64	c-Jun_pS73	c-Jun_pS73	JUN	CST	9164	155	Rabbit	Valid	1:100
65	c-Kit	c-Kit	KIT	Abcam	ab32363	157	Rabbit	Valid	1:1000
66	Claudin 7	Claudin-7	CLDN7	Novus Biologicals	NB100-91714	852	Rabbit	Valid	1:250
67	c-Met	c-Met	MET	CST	3127	726	Mouse	**Used for QC**	1:500
68	c-Met_pY1234_Y1235	c-Met_pY1234_Y1235	MET	CST	3129	727	Rabbit	Valid	1:100
69	c-Myc	c-Myc	MYC	Santa Cruz	sc-764	1143	Rabbit	Use with Caution	1:500
70	COL6A1	Collagen-VI	COL6A1	Santa Cruz	sc-20649	171	Rabbit	Valid	1:200
71	Complex II Subunit	Complex-II-Subunit	SDHB	Invitrogen	459230	1069	Mouse	Valid	1:300
72	Connexin 43	Connexin-43	CNST43	CST	3512	1568	Rabbit	Use with Caution	1:1000
73	Coup-TFII	Coup-TFII	NR2F2	CST	6434	1571	Rabbit	Use with Caution	1:1000
74	Cox IV	Cox-IV	COX4I1	Abcam	ab14744	1253	Mouse	Use with Caution	1:750
75	Cox2	Cox2	PTGS2	CST	4842	1218	Rabbit	Use with Caution	1:500
76	C-Raf/Raf-1	C-Raf	RAF1	Millipore	04-739	1201	Rabbit	Valid	1:200
77	C-Raf_pS338	C-Raf_pS338	RAF1	CST	9427	179	Rabbit	Valid	1:250
78	CXCR4	CXCR4	CXCR4	Abcam	ab2074	1307	Rabbit	Use with Caution	1:1000
79	Cyclin B1	Cyclin-B1	CCNB1	Epitomics	1495-1	192	Rabbit	Valid	1:500
80	Cyclin D1	Cyclin-D1	CCND1	Santa Cruz	sc-718	194	Rabbit	Valid	1:1000
81	Cyclin E1	Cyclin-E1	CCNE1	Santa Cruz	sc-247	201	Mouse	Valid	1:500
82	Cyclophilin F	Cyclophilin-F	PPIF	Abcam	ab110324	1257	Mouse	Valid	1:250
83	Cytokeratin 19	Cytokeratin-19	KRT19	Dako	M0888	1399	Mouse	Use with Caution	1:500
84	Detyrosinated alpha-Tubulin	D-a-Tubulin	TUBA1A	Abcam	ab48389	1379	Rabbit	Valid	1:3000
85	Dimethyl-Histone H3 (Lys4)	DM-Histone-H3	HISTH3	Millipore	07-030	1380	Rabbit	Valid	1:3000
86	Dimethyl-K9 Histone H3	DM-K9-Histone-H3	H3K9ME2	Abcam	ab32521	1397	Rabbit	Use with Caution	1:1000
87	DUSP4/MKP2	DUSP4	DUSP4	CST	5149	1406	Rabbit	Valid	1:1000
88	Dvl3	Dvl3	DVL3	CST	3218	940	Rabbit	Valid	1:1000
89	E2F-1	E2F1	E2F1	Santa Cruz	sc-251	1261	Mouse	Valid	1:500
90	E-Cadherin	E-Cadherin	CDH1	CST	3195	1099	Rabbit	Valid	1:250
91	eEF2	eEF2	EEF2	CST	2332	1060	Rabbit	Use with Caution	1:200
92	eEF2K	eEF2K	EEF2K	CST	3692	1061	Rabbit	Valid	1:200
93	EGFR	EGFR	EGFR	CST	2232	1120	Rabbit	Valid	1:100
94	EGFR_pY1068	EGFR_pY1068	EGFR	CST	2234	217	Rabbit	Use with Caution (also sees pHer2)	1:100
95	EGFR_pY1173	EGFR_pY1173	EGFR	Abcam	ab32578	221	Rabbit	Valid	1:300
96	eIF4E	eIF4E	EIF4E	CST	9742	722	Rabbit	Valid	1:1000
97	eIF4G	eIF4G	EIF4G1	CST	2498	1124	Rabbit	Use with Caution	1:100
98	Elk1_pS383	Elk1_pS383	ELK1	CST	9181	228	Rabbit	Use with Caution	1:250
99	ErbB2/HER2	HER2	ERBB2	Lab Vision	MS-325-P1	1038	Mouse	Valid	1:7500
100	ErbB2/HER2_pY1248	HER2_pY1248	ERBB2	R&D Systems	AF1768	1075	Rabbit	Use with Caution (likely sees pEGFR)	1:500
101	ErbB3/HER3	HER3	ERBB3	Santa Cruz	sc-285	911	Rabbit	Valid	1:150
102	ErbB3/HER3_pY1289	HER3_pY1289	ERBB3	CST	4791	728	Rabbit	Use with Caution	1:50
103	ERCC1	ERCC1	ERCC1	Santa Cruz	sc-17809	1357	Mouse	Valid	1:250
104	ERCC5	ERCC5	ERCC5	ProteinTech	11331-1-AP	1355	Rabbit	Use with Caution	1:250
105	ERRFI1/MIG6	MIG6	ERRFI1	Sigma-Aldrich	WH0054206M1	1062	Mouse	Valid	1:2500
106	Estrogen Receptor	ER	ESR1	Lab Vision	RM-9101-S	238	Rabbit	Valid	1:250
107	Ets-1	Ets-1	ETS1	Bethyl	A303-501A	1200	Rabbit	Valid	1:750
108	FAK	FAK	PTK2	Abcam	ab40794	252	Rabbit	Use with Caution	1:500
109	FAK_pY397	FAK_pY397	PTK2	CST	3283	1227	Rabbit	Valid	1:250
110	Fatty Acid Synthase	FASN	FASN	CST	3180	1156	Rabbit	Valid	1:1000
111	Fibronectin	Fibronectin	FN1	Epitomics	1574-1	262	Rabbit	Valid	1:5000
112	FoxM1	FoxM1	FOXM1	CST	5436	1123	Rabbit	Valid	1:250
113	FoxO3a	FoxO3a	FOXO3	CST	2497	1122	Rabbit	Use with Caution	1:250
114	FoxO3a_pS318_S321	FoxO3a_pS318_S321	FOXO3	CST	9465	270	Rabbit	Use with Caution	1:250
115	FRA-1	FRA-1	FRA1	Santa Cruz	sc-605	1184	Rabbit	Use with Caution	1:250
116	G6PD	G6PD	G6PD	Santa Cruz	sc-373887	1155	Mouse	Valid	1:250
117	Gab2	Gab2	GAB2	CST	3239	943	Rabbit	Valid	1:200
118	GAPDH	GAPDH	GAPDH	Life Technologies	AM4300	274	Mouse	Use with Caution	1:15000
119	GATA3	GATA3	GATA3	BD Biosciences	558686	764	Mouse	Valid	1:500
120	GCN5L2	GCN5L2	KAT2A	CST	3305	1263	Rabbit	Valid	1:200
121	Glutaminase	Glutaminase	GLS	Abcam	ab156876	1491	Rabbit	Use with Caution	1:1000
122	Glycogen Synthase	Gys	GYS1	CST	3886	1035	Rabbit	Valid	1:2500
123	Glycogen Synthase_pS641	Gys_pS641	GYS1	CST	3891	1036	Rabbit	Valid	1:300
124	GPBB	GPBB	PYGB	Novus Biologicals	NBP1-32799	1248	Rabbit	Valid	1:1000
125	GSK-3alpha/beta	GSK-3a-b	GSK3A, GSK3B	Santa Cruz	sc-7291	284	Mouse	Valid	1:2000
126	GSK-3alpha/beta_pS21_S9	GSK-3a-b_pS21_S9	GSK3A, GSK3B	CST	9331	285	Rabbit	Valid	1:250
127	GSK-3beta_pS9	GSK-3b_pS9	GSK3B	CST	9336	1082	Rabbit	Valid	1:500
128	H2AX_pS139	H2AX_pS139	H2AX	Pierce Biotechnology	LF-PA0025	1410	Rabbit	Valid	1:1000
129	H2AX_pS140	H2AX_pS140	H2AX	Pierce Biotechnology	MA1-2022	1409	Mouse	Use with Caution	1:2000
130	Heregulin	Heregulin	NRG1	CST	2573	890	Rabbit	Valid	1:250
131	Hexokinase II	Hexokinase-II	HK2	CST	2867	1023	Rabbit	Valid	1:1000
132	HIAP	HIAP	BIRC2	Millipore	07-759	930	Rabbit	Use with Caution	1:200
133	Hif-1 alpha	Hif-1-alpha	HIF1A	BD Biosciences	610958	1402	Mouse	Use with Caution	1:750
134	Histone H3	Histone-H3	H3F3A, H3F3B	Abcam	ab1791	1250	Rabbit	Valid	1:500
135	HSP27	HSP27	HSP27	CST	2402	321	Mouse	Use with Caution	1:250
136	HSP27_pS82	HSP27_pS82	HSBP1	CST	2401	323	Rabbit	Valid	1:1000
137	HSP70	HSP70	HSP70	CST	4872	325	Rabbit	Use with Caution	1:250
138	IGF1R_pY1135_Y1136	IGF1R_pY1135_Y1136	IGF1R	CST	3024	1221	Rabbit	Valid	1:500
139	IGF-1Receptor beta	IGF1R-b	IGF1R	CST	3018	1220	Rabbit	Valid	1:500
140	IGFBP2	IGFBP2	IGFBP2	CST	3922	335	Rabbit	Valid	1:100
141	IGFBP5	IGFBP5	IGFBP5	Santa Cruz	sc-6006	1314	Goat	Use with Caution	1:500
142	IGFRb	IGFRb	INSR	CST	3027	336	Rabbit	Use with Caution	1:500
143	INPP4b	INPP4b	INPP4B	CST	4039	1065	Rabbit	Valid	1:500
144	IRF-1	IRF-1	IRF1	Santa Cruz	sc-497	1316	Rabbit	Use with Caution	1:1000
145	IRS1	IRS1	IRS1	Millipore	06-248	802	Rabbit	Valid	1:250
146	JAB1	JAB1	COPS5	Santa Cruz	sc-13157	1394	Mouse	Use with Caution	1:500
147	Jak2	Jak2	JAK2	CST	3230	1166	Rabbit	Valid	1:750
148	JNK/SAPK_pT183_Y185	JNK_pT183_Y185	MAPK8	CST	4668	888	Rabbit	Valid	1:250
149	JNK2	JNK2	MAPK9	CST	4672	380	Rabbit	Use with Caution	1:100
150	KMT3A/HYPB/HIF 1	SETD2	SETD2	Abcam	ab69836	1039	Rabbit	**Used for QC**	1:100
151	Lck	Lck	LCK	CST	2752	397	Rabbit	Valid	1:500
152	LDHA	LDHA	LDHA	CST	3582	976	Rabbit	Use with Caution	1:1500
153	MAPK_pT202_Y204	MAPK_pT202_Y204	MAPK1, MAPK3	CST	4377	405	Rabbit	Valid	1:1200
154	Mcl 1	Mcl-1	MCL1	CST	5453	1222	Rabbit	Valid	1:1000
155	MDM2_pS166	MDM2_pS166	MDM2	CST	3521	1164	Rabbit	Valid	1:200
156	MEK1	MEK1	MAP2K1	Epitomics	1235-1	417	Rabbit	Valid	1:15000
157	MEK1_pS217_S221	MEK1_pS217_S221	MAP2K1, MAP2K2	CST	9154	1076	Rabbit	Valid	1:2000
158	MEK2	MEK2	MAP2K2	CST	9125	1243	Rabbit	Valid	1:500
159	Merlin/NF2	Merlin	NF2	Novus Biologicals	22710002	1046	Rabbit	Use with Caution	1:400
160	MIF	MIF	MIF	Santa Cruz	sc-20121	1323	Rabbit	Use with Caution	1:1000
161	Mitochondria	Mitochondria	MTCO2	Abcam	ab3298	1067	Mouse	Valid	1:300
162	MMP2	MMP2	MMP2	CST	4022	435	Rabbit	Valid	1:1000
163	MSH2	MSH2	MSH2	CST	2850	905	Mouse	Valid	1:250
164	MSH6	MSH6	MSH6	Novus Biologicals	22030002	1063	Rabbit	Use with Caution	1:500
165	mTOR	mTOR	MTOR	CST	2983	444	Rabbit	Valid	1:400
166	mTOR_pS2448	mTOR_pS2448	MTOR	CST	2971	446	Rabbit	Use with Caution	1:200
167	Myosin heavy chain 11	Myosin-11	MYH11	Novus Biologicals	21370002	1139	Rabbit	Valid	1:1000
168	Myosin IIa_pS1943	Myosin-IIa_pS1943	MYH9	CST	5026	1160	Rabbit	Valid	1:1000
169	NAPSIN A	NAPSIN-A	NAPSA	Abcam	ab129189	1274	Rabbit	Use with Caution	1:1000
170	N-Cadherin	N-Cadherin	CDH2	CST	4061	452	Rabbit	Valid	1:100
171	NDRG1_pT346	NDRG1_pT346	NDRG1	CST	3217	1126	Rabbit	Valid	1:500
172	NDUFB4	NDUFB4	NDUFB4	Abcam	ab110243	1345	Mouse	Valid	1:500
173	NF-kappaB p65_pS536	NF-kB-p65_pS536	RELA	CST	3033	457	Rabbit	Use with Caution	1:250
174	Notch1	Notch1	NOTCH1	CST	3268	1064	Rabbit	Valid	1:100
175	Notch3	Notch3	NOTCH3	Santa Cruz	sc-5593	767	Rabbit	Use with Caution	1:200
176	N-Ras	N-Ras	NRAS	Santa Cruz	sc-31	1136	Mouse	Valid	1:250
177	p21	p21	CDKN1A	Santa Cruz	sc-397	470	Rabbit	Valid	1:100
178	p27 KIP 1	p27-Kip-1	CDKN1B	Abcam	ab32034	897	Rabbit	Valid	1:250
179	p27/KIP 1_pT198	p27_pT198	CDKN1B	Abcam	ab64949	878	Rabbit	Valid	1:250
180	p27/Kip1_pT157	p27_pT157	CDKN1B	R&D Systems	AF1555	842	Rabbit	Use with Caution	1:150
181	p38 alpha MAPK	p38-a	MAPK14	CST	9228	1175	Mouse	Valid	1:500
182	p38 MAPK	p38	MAPK14	CST	9212	478	Rabbit	Valid	1:250
183	p38 MAPK_pT180_Y182	p38_pT180_Y182	MAPK14	CST	9211	479	Rabbit	Valid	1:250
184	p53	p53	TP53	CST	9282	481	Rabbit	Use with Caution	1:500
185	p70 S6 Kinase_pT389	p70-S6K_pT389	RPS6KB1	CST	9205	494	Rabbit	Valid	1:250
186	p70/S6K1	p70-S6K1	RPS6KB1	Epitomics	1494-1	493	Rabbit	Valid	1:250
187	p90RSK_pT573	p90RSK_pT573	RPS6K	CST	9346	1178	Rabbit	Use with Caution	1:1000
188	PAI-1	PAI-1	SERPINE1	BD Biosciences	612024	499	Mouse	Valid	1:100
189	PAR	PAR	PAR	Trevigen	4336-BPC-100	1370	Rabbit	Use with Caution	1:5000
190	PARK7/DJ1	DJ1	PARK7	Abcam	ab76008	891	Rabbit	Valid	1:5000
191	PARP (cleaved D214)	PARP-cleaved	PARP1	CST	9546	501	Mouse	**Used for QC**	1:250
192	PARP-1	PARP1	PARP1	Santa Cruz	sc-7150	1372	Rabbit	Valid	1:1000
193	Paxillin	Paxillin	PXN	Epitomics	1500-1	505	Rabbit	Use with Caution	1:1500
194	P-Cadherin	P-Cadherin	CDH3	CST	2130	509	Rabbit	Use with Caution	1:500
195	PCNA	PCNA	PCNA	Abcam	ab29	511	Mouse	Use with Caution	1:100
196	Pdcd-1L1	Pdcd-1L1	CD274	Santa Cruz	sc-19090	1234	Goat	Use with Caution	1:500
197	Pdcd4	Pdcd4	PDCD4	Rockland	600-401-965	816	Rabbit	Use with Caution	1:400
198	PDGFR beta	PDGFR-b	PDGFRB	CST	3169	1225	Rabbit	Valid	1:250
199	PDK1	PDK1	PDPK1	CST	3062	515	Rabbit	Valid	1:100
200	PDK1_pS241	PDK1_pS241	PDPK1	CST	3061	516	Rabbit	Valid	1:500
201	PEA-15	PEA-15	PEA15	CST	2780	1017	Rabbit	Valid	1:500
202	PED/PEA-15_pS116	PEA-15_pS116	PEA15	Invitrogen	44-836G	1018	Rabbit	Valid	1:400
203	PI3 Kinase p110 alpha	PI3K-p110-a	PIK3CA	CST	4255	808	Rabbit	Use with Caution	1:200
204	PI3K p110 beta	PI3K-p110-b	PIK3CB	Santa Cruz	sc-376412	1330	Mouse	Use with Caution	1:500
205	PI3K p85	PI3K-p85	PIK3R1	Millipore	06-195	523	Rabbit	Valid	1:4000
206	PKC alpha	PKC-a	PRKCA	Millipore	05-154	529	Mouse	Valid	1:2000
207	PKC alpha_pS657	PKC-a_pS657	PRKCA	Millipore	06-822	530	Rabbit	Use with Caution	1:3000
208	PKC beta II_pS660	PKC-b-II_pS660	PRKCA, PRKCB PRKCD, PRKCE PRKCH, PRKCQ	CST	9371	1137	Rabbit	Valid	1:75
209	PKC delta_pS664	PKC-delta_pS664	PRKCD	Millipore	07-875	932	Rabbit	Valid	1:500
210	PLC gamma2_pY759	PLC-gamma2_pY759	PLCG2	CST	3874	1030	Rabbit	Use with Caution	1:500
211	PLK1	PLK1	PLK1	CST	4513	754	Rabbit	Use with Caution	1:250
212	PMS2	PMS2	PMS2	Novus Biologicals	22510002	1246	Rabbit	Valid	1:1000
213	PRAS40	PRAS40	AKT1S1	Invitrogen	AHO1031	738	Mouse	Use with Caution	1:1000
214	PRAS40_pT246	PRAS40_pT246	AKT1S1	Life Technologies	441100G	739	Rabbit	Valid	1:10000
215	PREX1	PREX1	PREX1	Abcam	ab102739	1204	Rabbit	Valid	1:1000
216	Progesterone Repector	PR	PGR	Abcam	ab32085	549	Rabbit	Valid	1:250
217	PTEN	PTEN	PTEN	CST	9552	566	Rabbit	Valid	1:500
218	Puma	Puma	BBC3	CST	4976	1290	Rabbit	Use with Caution	1:250
219	PYGM	PYGM	PYGM	Novus Biologicals	H00005837-M10	1245	Mouse	Use with Caution	1:300
220	Rab11	Rab11	RAB11A,B	CST	3539	1083	Rabbit	Under Evaluation	1:50
221	Rab25	Rab25	RAB25	CST	4314	1150	Rabbit	Valid	1:250
222	Rad50	Rad50	RAD50	Millipore	05-525	987	Mouse	Valid	1:1000
223	Rad51	Rad51	RAD51	CST	8875	1262	Rabbit	Valid	1:200
224	Raptor	Raptor	RPTOR	CST	2280	1128	Rabbit	Valid	1:250
225	Rb	Rb	RB1	CST	9309	552	Mouse	**Used for QC**	1:3000
226	Rb_pS807_S811	Rb_pS807_S811	RB1	CST	9308	557	Rabbit	Valid	1:250
227	RBM15	RBM15	RBM15	Novus Biologicals	21390002	1138	Rabbit	Valid	1:10000
228	Rheb	Rheb	RHEB	R&D Systems	MAB3426	847	Mouse	Use with Caution	1:150
229	Rictor	Rictor	RICTOR	CST	2114	1129	Rabbit	Use with Caution	1:200
230	Rictor_pT1135	Rictor_pT1135	RICTOR	CST	3806	1130	Rabbit	Valid	1:200
231	Rock-1	Rock-1	ROCK1	Santa Cruz	sc-5560	1334	Rabbit	Use with Caution	1:1000
232	RPA32	RPA32	RPA32	CST	2208	1368	Rat	Use with Caution	1:500
233	RSK	RSK	RPS6KA1 RPS6KA2 RPS6KA3	CST	9347	759	Rabbit	Use with Caution	1:500
234	S6_pS235_S236	S6_pS235_S236	RPS6	CST	2211	600	Rabbit	Valid	1:30000
235	S6_pS240_S244	S6_pS240_S244	RPS6	CST	2215	601	Rabbit	Valid	1:3000
236	SCD	SCD	SCD	Santa Cruz	sc-58420	1127	Mouse	Valid	1:100
237	SDHA	SDHA	SDHA	CST	11998	1339	Rabbit	Valid	1:1000
238	SF2/ASF	SF2	SRSF1	Invitrogen	32-4500	1131	Mouse	Valid	1:100
239	Shc_pY317	Shc_pY317	SHC1	CST	2431	1031	Rabbit	Valid	1:1000
240	SHP-2_pY542	SHP-2_pY542	PTPN11	CST	3751	1180	Rabbit	Use with Caution	1:250
241	Smac/Diablo	Smac	DIABLO	CST	2954	610	Mouse	**Used for QC**	1:250
242	Smad1	Smad1	SMAD1	Abcam	ab33902	922	Rabbit	Valid	1:250
243	Smad3	Smad3	SMAD3	Abcam	ab40854	796	Rabbit	Valid	1:150
244	Smad4	Smad4	SMAD4	Santa Cruz	sc-7966	920	Mouse	Valid	1:250
245	Snail	Snail	SNAI1	CST	3895	616	Mouse	**Used for QC**	1:300
246	SOD2	SOD2	SOD2	CST	13141	1328	Rabbit	Valid	1:5000
247	Src	Src	SRC	Millipore	05-184	621	Mouse	Valid	1:200
248	Src Family_pY416	Src_pY416	SRC, LYN, FYN LCK, YES1, HCK	CST	2101	623	Rabbit	Use with Caution	1:250
249	Src_pY527	Src_pY527	SRC, YES1, FYN FGR	CST	2105	626	Rabbit	Valid	1:400
250	Stat3	Stat3	STAT3	CST	4904	1197	Rabbit	Use with Caution	1:3000
251	Stat3_pY705	Stat3_pY705	STAT3	CST	9131	637	Rabbit	Valid	1:500
252	Stat5a	Stat5a	STAT5A	Abcam	ab32043	638	Rabbit	Valid	1:250
253	Stathmin 1	Stathmin-1	STMN1	Abcam	ab52630	718	Rabbit	Valid	1:500
254	Syk	Syk	SYK	Santa Cruz	sc-1240	1033	Mouse	Valid	1:250
255	Tau	Tau	TAU	Millipore	05-348	646	Mouse	Use with Caution	1:150
256	TAZ	TAZ	WWTR1	CST	2149	777	Rabbit	Valid	1:500
257	TFAM	TFAM	TFAM	CST	7495	1333	Rabbit	Valid	1:1000
258	TIGAR	TIGAR	C12ORF5	Abcam	ab137573	1107	Rabbit	Valid	1:150
259	Transferrin Receptor	TFRC	TFRC	Novus Biologicals	22500002	1140	Rabbit	Valid	1:100
260	Transglutaminase II	Transglutaminase	TGM2	Lab Vision	MS-224-P1	908	Mouse	Valid	1:750
261	TSC1/Hamartin	TSC1	TSC1	CST	4906	1125	Rabbit	Use with Caution	1:100
262	TSC2/Tuberin_pT1462	Tuberin_pT1462	TSC2	CST	3617	671	Rabbit	Valid	1:500
263	TTF1	TTF1	NKX2-1	Abcam	ab76013	1081	Rabbit	Valid	1:250
264	Tuberin	Tuberin	TSC2	Epitomics	1613-1	670	Rabbit	Valid	1:500
265	Twist	TWIST	TWIST2	Santa Cruz	sc-81417	1353	Mouse	Use with Caution	1:200
266	Tyro3	Tyro3	TYRO3	CST	5585	1080	Rabbit	Valid	1:500
267	UBAC1	UBAC1	UBAC1	Sigma-Aldrich	HPA005651	1270	Rabbit	Valid	1:750
268	UGT1A	UGT1A	UGT1A1	Santa Cruz	sc-271268	1267	Mouse	Valid	1:500
269	UQCRC2	UQCRC2	UQCRC2	Abcam	ab14745	1256	Mouse	Use with Caution	1:250
270	VDAC1/Porin	Porin	VDAC1	Abcam	ab14734	1254	Mouse	Valid	1:3000
271	VEGF Receptor 2	VEGFR-2	KDR	CST	2479	688	Rabbit	Valid	1:700
272	Vimentin	Vimentin	VIM	Dako	M0725	1393	Mouse	Use with Caution	1:250
273	XBP1	XBP1	XBP1	Santa Cruz	sc-32136	1044	Goat	Use with Caution	1:500
274	XIAP	XIAP	XIAP	CST	2042	699	Rabbit	Use with Caution	1:250
275	XPA	XPA	XPA	Santa Cruz	sc-56813	1359	Mouse	Valid	1:250
276	XPF	XPF	XPF	Abcam	ab3299	1354	Mouse	Use with Caution	1:250
277	XRCC1	XRCC1	XRCC1	CST	2735	906	Rabbit	Use with Caution	1:200
278	YAP	YAP	YAP1	Santa Cruz	sc-15407	780	Rabbit	Under Evaluation	1:750
279	YAP_pS127	YAP_pS127	YAP1	CST	4911	782	Rabbit	Under Evaluation	1:250
280	YB1	YB1	YBX1	Novus Biologicals	17250002	700	Rabbit	Valid	1:500
281	YB1_pS102	YB1_pS102	YBX1	CST	2900	835	Rabbit	Valid	1:250

## Sheet: Previous_Standard Ab List_283
	Validation Status*
	Valid = RPPA and WB correlation > 0.7
	Use with Caution = RPPA and WB correlation < 0.7
	Under Evaluation = Antibody has given mixed results and/or evaluated by another lab; We are in the process of (re)validating
	Used for QC = These antibodies are used for tissue sample quality control (QC); WILL NOT report to Datasets containing tissue samples, but WILL report to Datasets containing cell line samples
#	Official Ab Name	Ab Name Reported on Dataset	Gene Name	Company	Catalog #	Internal Ab ID	Species	Validation Status*	RPPA Dilution
1	14-3-3 beta	14-3-3-beta	YWHAB	Santa Cruz	sc-628	882	Rabbit	Valid	1:5000
2	14-3-3 epsilon	14-3-3-epsilon	YWHAE	Santa Cruz	sc-23957	913	Mouse	Use with Caution	1:100
3	14-3-3 zeta	14-3-3-zeta	YWHAZ	Santa Cruz	sc-1019	883	Rabbit	Valid	1:1200
4	4E-BP1	4E-BP1	EIF4EBP1	CST	9452	2	Rabbit	Valid	1:100
5	4E-BP1 (phospho S65)	4E-BP1_pS65	EIF4EBP1	CST	9456	3	Rabbit	Valid	1:250
6	4E-BP1 (phospho T37/T46)	4E-BP1_pT37_T46	EIF4EBP1	CST	9459	6	Rabbit	Valid	1:100
7	53BP1	53BP1	TP53BP1	CST	4937	985	Rabbit	Valid	1:200
8	Acetyl CoA Carboxylase 1	ACC1	ACACA	Abcam	ab45174	14	Rabbit	Use with Caution	1:300
9	Acetyl CoA Carboxylase (phospho S79)	ACC_pS79	ACACA, ACACB	CST	3661	13	Rabbit	Valid	1:250
10	ACVRL1	ACVRL1	ACVRL1	Abcam	ab108207	1086	Rabbit	Use with Caution	1:250
11	ADAR1	ADAR1	ADAR	Abcam	ab88574	1198	Mouse	Valid	1:1000
12	Akt	Akt	AKT1,2,3	CST	4691	1084	Rabbit	Valid	1:1000
13	Akt (phospho S473)	Akt_pS473	AKT1,2,3	CST	9271	230	Rabbit	Valid	1:250
14	Akt (phospho T308)	Akt_pT308	AKT1,2,3	CST	2965	1154	Rabbit	Valid	1:250
15	AMPK alpha	AMPKa	PRKAA1	CST	2532	39	Rabbit	Use with Caution	1:250
16	AMPK alpha (phospho T172)	AMPKa_pT172	PRKAA1	CST	2535	40	Rabbit	Valid	1:750
17	Androgen Receptor	AR	AR	Abcam	ab52615	756	Rabbit	Valid	1:100
18	Annexin I	Annexin-I	ANXA1	BD Biosciences	610066	1208	Mouse	Valid	1:8000
19	Annexin VII	Annexin-VII	ANXA7	BD Biosciences	610668	1142	Mouse	Valid	1:500
20	A-Raf	A-Raf	ARAF	CST	4432	1217	Rabbit	Valid	1:1000
21	A-Raf (phospho S299)	A-Raf_pS299	ARAF	CST	4431	1043	Rabbit	Use with Caution	1:500
22	ARHI	ARHI	DIRAS3	MDACC Laboratory	Bast Lab	1273	Mouse	Use with Caution	1:500
23	ARID1A	ARID1A	ARID1A	Sigma-Aldrich	HPA005456	1442	Rabbit	Use with Caution	1:1000
24	ATM	ATM	ATM	CST	2873	1363	Rabbit	Valid	1:750
25	ATM (phospho S1981)	ATM_pS1981	ATM	CST	5883	1364	Rabbit	Valid	1:250
26	ATP5A	ATP5A	ATP5A	Abcam	ab14748	1289	Mouse	Use with Caution	1:1000
27	ATP5H	ATP5H	ATP5H	Abcam	ab110275	1252	Mouse	Use with Caution	1:750
28	ATR	ATR	ATR	CST	2790	900	Rabbit	Use with Caution	1:200
29	Aurora B/AIM1	Aurora-B	AIM1	CST	3094	1404	Rabbit	Valid	1:250
30	Axl	Axl	AXL	CST	8661	1271	Rabbit	Valid	1:1000
31	Bad (phospho S112)	Bad_pS112	BAD	CST	9291	63	Rabbit	Valid	1:100
32	Bak	Bak	BAK1	Abcam	ab32371	71	Rabbit	Use with Caution	1:200
33	BAP1	BAP1	BAP1	Santa Cruz	sc-28383	1207	Mouse	Valid	1:500
34	Bax	Bax	BAX	CST	2772	73	Rabbit	Valid	1:250
35	Bcl2	Bcl2	BCL2	Dako	M0887	80	Mouse	Valid	1:200
36	Bcl2A1	Bcl2A1	BCL2A1	Abnova	PAB8528	1299	Rabbit	Valid	1:500
37	Bcl-xL	Bcl-xL	BCL2L1	CST	2762	85	Rabbit	Valid	1:250
38	Beclin	Beclin	BECN1	Santa Cruz	sc-10086	87	Goat	Use with Caution	1:100
39	beta Actin	b-Actin	ACTB	CST	4970	1169	Rabbit	Use with Caution	1:750
40	beta Catenin	b-Catenin	CTNNB1	CST	9562	75	Rabbit	Valid	1:300
41	beta Catenin (phospho T41/S45)	b-Catenin_pT41_S45	CTNNB1	CST	9565	1170	Rabbit	Valid	1:500
42	Bid	Bid	BID	Abcam	ab32060	88	Rabbit	Use with Caution	1:100
43	Bim	Bim	BCL2L11	Abcam	ab32158	90	Rabbit	Valid	1:500
44	BRD4	BRD4	BRD4	CST	13440	1567	Rabbit	Valid	1:1000
45	B-Raf	B-Raf	BRAF	Abcam	ab33899	92	Rabbit	Valid	1:500
46	B-Raf (phospho S445)	B-Raf_pS445	BRAF	CST	2696	94	Rabbit	Valid	1:500
47	c-Abl	c-Abl	ABL	CST	2862	1565	Rabbit	Valid	1:200
48	Caspase-3 active	Caspase-3	CASP3	Abcam	ab32042	108	Rabbit	Use with Caution	1:250
49	Caspase-7 (cleaved D198)	Caspase-7-cleaved	CASP7	CST	9491	109	Rabbit	Use with Caution	1:150
50	Caspase-8	Caspase-8	CASP8	CST	9746	951	Mouse	**Used for QC**	1:300
51	Caspase-9 (cleaved Asp330)	Caspase-9-cleaved	CASP9	CST	9501	953	Rabbit	Use with Caution	1:500
52	Caveolin-1	Caveolin-1	CAV1	CST	3238	114	Rabbit	Valid	1:250
53	CD26	CD26	CD26	Abcam	ab28340	1308	Rabbit	Valid	1:1000
54	CD29	CD29	ITGB1	BD Biosciences	610467	1206	Mouse	Valid	1:500
55	CD31	CD31	PECAM1	Dako	M0823	127	Mouse	Valid	1:500
56	CD44	CD44	CD44	CST	3570	1398	Mouse	Use with Caution	1:1000
57	CD49b	CD49b	ITGA2	BD Biosciences	611016	937	Mouse	Valid	1:250
58	CDC2 p34	CDC2-p34	CDK1	Santa Cruz	sc-54	1384	Mouse	Valid	1:750
59	cdc2/CDK1	CDK1	CDC2-CDK1	CST	9112	1007	Rabbit	Valid	1:250
60	CDKN2A/p16INK4a	p16INK4a	CDKN2A	Abcam	ab81278	1231	Rabbit	Valid	1:1000
61	Chk1	Chk1	CHEK1	CST	2360	1203	Mouse	Use with Caution	1:1000
62	Chk1 (phospho S296)	Chk1_pS296	CHEK1	Abcam	ab79758	1348	Rabbit	Valid	1:250
63	Chk1 (phospho S345)	Chk1_pS345	CHEK1	CST	2348	903	Rabbit	Use with Caution	1:200
64	Chk2	Chk2	CHEK2	CST	3440	146	Mouse	Valid	1:250
65	Chk2 (phospho T68)	Chk2_pT68	CHEK2	CST	2197	147	Rabbit	Use with Caution	1:100
66	c-Jun( phospho S73)	c-Jun_pS73	JUN	CST	9164	155	Rabbit	Valid	1:100
67	c-Kit	c-Kit	KIT	Abcam	ab32363	157	Rabbit	Valid	1:1000
68	Claudin 7	Claudin-7	CLDN7	Novus Biologicals	NB100-91714	852	Rabbit	Valid	1:250
69	c-Met	c-Met	MET	CST	3127	726	Mouse	**Used for QC**	1:500
70	c-Met (phospho Y1234/Y1235)	c-Met_pY1234_Y1235	MET	CST	3129	727	Rabbit	Valid	1:100
71	c-Myc	c-Myc	MYC	Santa Cruz	sc-764	1143	Rabbit	Use with Caution	1:500
72	COL6A1	Collagen-VI	COL6A1	Santa Cruz	sc-20649	171	Rabbit	Valid	1:200
73	Complex II Subunit	Complex-II-Subunit	SDHB	Invitrogen	459230	1069	Mouse	Valid	1:300
74	Connexin 43	Connexin-43	CNST43	CST	3512	1568	Rabbit	Use with Caution	1:1000
75	Coup-TFII	Coup-TFII	NR2F2	CST	6434	1571	Rabbit	Use with Caution	1:1000
76	Cox IV	Cox-IV	COX4I1	Abcam	ab14744	1253	Mouse	Use with Caution	1:750
77	Cox2	Cox2	PTGS2	CST	4842	1218	Rabbit	Use with Caution	1:500
78	C-Raf/Raf-1	C-Raf	RAF1	Millipore	04-739	1201	Rabbit	Valid	1:200
79	C-Raf (phospho S338)	C-Raf_pS338	RAF1	CST	9427	179	Rabbit	Valid	1:250
80	CXCR4	CXCR4	CXCR4	Abcam	ab2074	1307	Rabbit	Use with Caution	1:1000
81	Cyclin B1	Cyclin-B1	CCNB1	Epitomics	1495-1	192	Rabbit	Valid	1:500
82	Cyclin D1	Cyclin-D1	CCND1	Santa Cruz	sc-718	194	Rabbit	Valid	1:1000
83	Cyclin E1	Cyclin-E1	CCNE1	Santa Cruz	sc-247	201	Mouse	Valid	1:500
84	Cyclophilin F	Cyclophilin-F	PPIF	Abcam	ab110324	1257	Mouse	Valid	1:250
85	Cytokeratin 19	Cytokeratin-19	KRT19	Dako	M0888	1399	Mouse	Use with Caution	1:500
86	Detyrosinated alpha-Tubulin	D-a-Tubulin	TUBA1A	Abcam	ab48389	1379	Rabbit	Valid	1:3000
87	Dimethyl-Histone H3 (Lys4)	DM-Histone-H3	HISTH3	Millipore	07-030	1380	Rabbit	Valid	1:3000
88	Dimethyl-K9 Histone H3	DM-K9-Histone-H3	H3K9ME2	Abcam	ab32521	1397	Rabbit	Use with Caution	1:1000
89	DUSP4/MKP2	DUSP4	DUSP4	CST	5149	1406	Rabbit	Valid	1:1000
90	Dvl3	Dvl3	DVL3	CST	3218	940	Rabbit	Valid	1:1000
91	E2F-1	E2F1	E2F1	Santa Cruz	sc-251	1261	Mouse	Valid	1:500
92	E-Cadherin	E-Cadherin	CDH1	CST	3195	1099	Rabbit	Valid	1:250
93	eEF2	eEF2	EEF2	CST	2332	1060	Rabbit	Use with Caution	1:200
94	eEF2K	eEF2K	EEF2K	CST	3692	1061	Rabbit	Valid	1:200
95	EGFR	EGFR	EGFR	CST	2232	1120	Rabbit	Valid	1:100
96	EGFR (phospho Y1068)	EGFR_pY1068	EGFR	CST	2234	217	Rabbit	Use with Caution (also sees pHer2)	1:100
97	EGFR (phospho Y1173)	EGFR_pY1173	EGFR	Abcam	ab32578	221	Rabbit	Valid	1:300
98	eIF4E	eIF4E	EIF4E	CST	9742	722	Rabbit	Valid	1:1000
99	eIF4G	eIF4G	EIF4G1	CST	2498	1124	Rabbit	Use with Caution	1:100
100	Elk1 (phospho S383)	Elk1_pS383	ELK1	CST	9181	228	Rabbit	Use with Caution	1:250
101	ErbB2/HER2	HER2	ERBB2	Lab Vision	MS-325-P1	1038	Mouse	Valid	1:7500
102	ErbB2/HER2 (phospho Y1248)	HER2_pY1248	ERBB2	R&D Systems	AF1768	1075	Rabbit	Use with Caution (likely sees pEGFR)	1:500
103	ErbB3/HER3	HER3	ERBB3	Santa Cruz	sc-285	911	Rabbit	Valid	1:150
104	ErbB3/HER3 (phospho Y1289)	HER3_pY1289	ERBB3	CST	4791	728	Rabbit	Use with Caution	1:50
105	ERCC1	ERCC1	ERCC1	Santa Cruz	sc-17809	1357	Mouse	Valid	1:250
106	ERCC5	ERCC5	ERCC5	ProteinTech	11331-1-AP	1355	Rabbit	Use with Caution	1:250
107	ERRFI1/MIG6	MIG6	ERRFI1	Sigma-Aldrich	WH0054206M1	1062	Mouse	Valid	1:2500
108	Estrogen Receptor	ER	ESR1	Lab Vision	RM-9101-S	238	Rabbit	Valid	1:250
109	Ets-1	Ets-1	ETS1	Bethyl	A303-501A	1200	Rabbit	Valid	1:750
110	FAK	FAK	PTK2	Abcam	ab40794	252	Rabbit	Use with Caution	1:500
111	FAK (phospho Y397)	FAK_pY397	PTK2	CST	3283	1227	Rabbit	Valid	1:250
112	Fatty Acid Synthase	FASN	FASN	CST	3180	1156	Rabbit	Valid	1:1000
113	Fibronectin	Fibronectin	FN1	Epitomics	1574-1	262	Rabbit	Valid	1:5000
114	FoxM1	FoxM1	FOXM1	CST	5436	1123	Rabbit	Valid	1:250
115	FoxO3a	FoxO3a	FOXO3	CST	2497	1122	Rabbit	Use with Caution	1:250
116	FoxO3a (phospho S318/S321)	FoxO3a_pS318_S321	FOXO3	CST	9465	270	Rabbit	Use with Caution	1:250
117	FRA-1	FRA-1	FRA1	Santa Cruz	sc-605	1184	Rabbit	Use with Caution	1:250
118	G6PD	G6PD	G6PD	Santa Cruz	sc-373887	1155	Mouse	Valid	1:250
119	Gab2	Gab2	GAB2	CST	3239	943	Rabbit	Valid	1:200
120	GAPDH	GAPDH	GAPDH	Life Technologies	AM4300	274	Mouse	Use with Caution	1:15000
121	GATA3	GATA3	GATA3	BD Biosciences	558686	764	Mouse	Valid	1:500
122	GCN5L2	GCN5L2	KAT2A	CST	3305	1263	Rabbit	Valid	1:200
123	Glutaminase	Glutaminase	GLS	Abcam	ab156876	1491	Rabbit	Use with Caution	1:1000
124	Glycogen Synthase	Gys	GYS1	CST	3886	1035	Rabbit	Valid	1:2500
125	Glycogen Synthase (phospho S641)	Gys_pS641	GYS1	CST	3891	1036	Rabbit	Valid	1:300
126	GPBB	GPBB	PYGB	Novus Biologicals	NBP1-32799	1248	Rabbit	Valid	1:1000
127	GSK-3alpha/beta	GSK-3a-b	GSK3A, GSK3B	Santa Cruz	sc-7291	284	Mouse	Valid	1:2000
128	GSK-3alpha/beta (phospho S21/S9)	GSK-3a-b_pS21_S9	GSK3A, GSK3B	CST	9331	285	Rabbit	Valid	1:250
129	GSK-3beta (phospho S9)	GSK-3b_pS9	GSK3B	CST	9336	1082	Rabbit	Valid	1:500
130	H2AX (phospho S139)	H2AX_pS139	H2AX	Pierce Biotechnology	LF-PA0025	1410	Rabbit	Valid	1:1000
131	H2AX (phospho S140)	H2AX_pS140	H2AX	Pierce Biotechnology	MA1-2022	1409	Mouse	Use with Caution	1:2000
132	Heregulin	Heregulin	NRG1	CST	2573	890	Rabbit	Valid	1:250
133	Hexokinase II	Hexokinase-II	HK2	CST	2867	1023	Rabbit	Valid	1:1000
134	HIAP	HIAP	BIRC2	Millipore	07-759	930	Rabbit	Use with Caution	1:200
135	Hif-1 alpha	Hif-1-alpha	HIF1A	BD Biosciences	610958	1402	Mouse	Use with Caution	1:750
136	Histone H3	Histone-H3	H3F3A, H3F3B	Abcam	ab1791	1250	Rabbit	Valid	1:500
137	HSP27	HSP27	HSP27	CST	2402	321	Mouse	Use with Caution	1:250
138	HSP27 (phospho S82)	HSP27_pS82	HSBP1	CST	2401	323	Rabbit	Valid	1:1000
139	HSP70	HSP70	HSP70	CST	4872	325	Rabbit	Use with Caution	1:250
140	IGF1R (phospho Y1135/Y1136)	IGF1R_pY1135_Y1136	IGF1R	CST	3024	1221	Rabbit	Valid	1:500
141	IGF-1Receptor beta	IGF1R-b	IGF1R	CST	3018	1220	Rabbit	Valid	1:500
142	IGFBP2	IGFBP2	IGFBP2	CST	3922	335	Rabbit	Valid	1:100
143	IGFBP5	IGFBP5	IGFBP5	Santa Cruz	sc-6006	1314	Goat	Use with Caution	1:500
144	IGFRb	IGFRb	INSR	CST	3027	336	Rabbit	Use with Caution	1:500
145	INPP4b	INPP4b	INPP4B	CST	4039	1065	Rabbit	Valid	1:500
146	IRF-1	IRF-1	IRF1	Santa Cruz	sc-497	1316	Rabbit	Use with Caution	1:1000
147	IRS1	IRS1	IRS1	Millipore	06-248	802	Rabbit	Valid	1:250
148	JAB1	JAB1	COPS5	Santa Cruz	sc-13157	1394	Mouse	Use with Caution	1:500
149	Jak2	Jak2	JAK2	CST	3230	1166	Rabbit	Valid	1:750
150	JNK/SAPK (phospho T183/Y185)	JNK_pT183_Y185	MAPK8	CST	4668	888	Rabbit	Valid	1:250
151	JNK2	JNK2	MAPK9	CST	4672	380	Rabbit	Use with Caution	1:100
152	KMT3A/HYPB/HIF 1	SETD2	SETD2	Abcam	ab69836	1039	Rabbit	**Used for QC**	1:100
153	Lck	Lck	LCK	CST	2752	397	Rabbit	Valid	1:500
154	LDHA	LDHA	LDHA	CST	3582	976	Rabbit	Use with Caution	1:1500
155	MAPK (phospho T202/Y204)	MAPK_pT202_Y204	MAPK1, MAPK3	CST	4377	405	Rabbit	Valid	1:1200
156	Mcl 1	Mcl-1	MCL1	CST	5453	1222	Rabbit	Valid	1:1000
157	MDM2 (phospho S166)	MDM2_pS166	MDM2	CST	3521	1164	Rabbit	Valid	1:200
158	MEK1	MEK1	MAP2K1	Epitomics	1235-1	417	Rabbit	Valid	1:15000
159	MEK1 (phospho S217/S221)	MEK1_pS217_S221	MAP2K1, MAP2K2	CST	9154	1076	Rabbit	Valid	1:2000
160	MEK2	MEK2	MAP2K2	CST	9125	1243	Rabbit	Valid	1:500
161	Merlin/NF2	Merlin	NF2	Novus Biologicals	22710002	1046	Rabbit	Use with Caution	1:400
162	MIF	MIF	MIF	Santa Cruz	sc-20121	1323	Rabbit	Use with Caution	1:1000
163	Mitochondria	Mitochondria	MTCO2	Abcam	ab3298	1067	Mouse	Valid	1:300
164	MMP2	MMP2	MMP2	CST	4022	435	Rabbit	Valid	1:1000
165	MSH2	MSH2	MSH2	CST	2850	905	Mouse	Valid	1:250
166	MSH6	MSH6	MSH6	Novus Biologicals	22030002	1063	Rabbit	Use with Caution	1:500
167	mTOR	mTOR	MTOR	CST	2983	444	Rabbit	Valid	1:400
168	mTOR (phospho S2448)	mTOR_pS2448	MTOR	CST	2971	446	Rabbit	Use with Caution	1:200
169	Myosin heavy chain 11	Myosin-11	MYH11	Novus Biologicals	21370002	1139	Rabbit	Valid	1:1000
170	Myosin Iia (phospho S1943)	Myosin-IIa_pS1943	MYH9	CST	5026	1160	Rabbit	Valid	1:1000
171	NAPSIN A	NAPSIN-A	NAPSA	Abcam	ab129189	1274	Rabbit	Use with Caution	1:1000
172	N-Cadherin	N-Cadherin	CDH2	CST	4061	452	Rabbit	Valid	1:100
173	NDRG1 (phospho T346)	NDRG1_pT346	NDRG1	CST	3217	1126	Rabbit	Valid	1:500
174	NDUFB4	NDUFB4	NDUFB4	Abcam	ab110243	1345	Mouse	Valid	1:500
175	NF-kappaB p65 (phospho S536)	NF-kB-p65_pS536	RELA	CST	3033	457	Rabbit	Use with Caution	1:250
176	Notch1	Notch1	NOTCH1	CST	3268	1064	Rabbit	Valid	1:100
177	Notch3	Notch3	NOTCH3	Santa Cruz	sc-5593	767	Rabbit	Use with Caution	1:200
178	N-Ras	N-Ras	NRAS	Santa Cruz	sc-31	1136	Mouse	Valid	1:250
179	p21	p21	CDKN1A	Santa Cruz	sc-397	470	Rabbit	Valid	1:100
180	p27 KIP 1	p27-Kip-1	CDKN1B	Abcam	ab32034	897	Rabbit	Valid	1:250
181	p27/KIP 1 (phospho T198)	p27_pT198	CDKN1B	Abcam	ab64949	878	Rabbit	Valid	1:250
182	p27/Kip1 (phospho T157)	p27_pT157	CDKN1B	R&D Systems	AF1555	842	Rabbit	Use with Caution	1:150
183	p38 alpha MAPK	p38-a	MAPK14	CST	9228	1175	Mouse	Valid	1:500
184	p38 MAPK	p38	MAPK14	CST	9212	478	Rabbit	Valid	1:250
185	p38 MAPK (phospho T180/Y182)	p38_pT180_Y182	MAPK14	CST	9211	479	Rabbit	Valid	1:250
186	p53	p53	TP53	CST	9282	481	Rabbit	Use with Caution	1:500
187	p70 S6 Kinase (phospho T389)	p70-S6K_pT389	RPS6KB1	CST	9205	494	Rabbit	Valid	1:250
188	p70/S6K1	p70-S6K1	RPS6KB1	Abcam	ab32529	493	Rabbit	Valid	1:250
189	p90RSK (phospho T573)	p90RSK_pT573	RPS6K	CST	9346	1178	Rabbit	Use with Caution	1:1000
190	PAI-1	PAI-1	SERPINE1	BD Biosciences	612024	499	Mouse	Valid	1:100
191	PAR	PAR	PAR	Trevigen	4336-BPC-100	1370	Rabbit	Use with Caution	1:5000
192	PARK7/DJ1	DJ1	PARK7	Abcam	ab76008	891	Rabbit	Valid	1:5000
193	PARP (cleaved D214)	PARP-cleaved	PARP1	CST	9546	501	Mouse	**Used for QC**	1:250
194	PARP-1	PARP1	PARP1	Santa Cruz	sc-7150	1372	Rabbit	Valid	1:1000
195	Paxillin	Paxillin	PXN	Epitomics	1500-1	505	Rabbit	Use with Caution	1:1500
196	P-Cadherin	P-Cadherin	CDH3	CST	2130	509	Rabbit	Use with Caution	1:500
197	PCNA	PCNA	PCNA	Abcam	ab29	511	Mouse	Use with Caution	1:100
198	Pdcd-1L1	Pdcd-1L1	CD274	Santa Cruz	sc-19090	1234	Goat	Use with Caution	1:500
199	Pdcd4	Pdcd4	PDCD4	Rockland	600-401-965	816	Rabbit	Use with Caution	1:400
200	PDGFR beta	PDGFR-b	PDGFRB	CST	3169	1225	Rabbit	Valid	1:250
201	PDK1	PDK1	PDPK1	CST	3062	515	Rabbit	Valid	1:100
202	PDK1 (phospho S241)	PDK1_pS241	PDPK1	CST	3061	516	Rabbit	Valid	1:500
203	PEA-15	PEA-15	PEA15	CST	2780	1017	Rabbit	Valid	1:500
204	PED/PEA-15 (phospho S116)	PEA-15_pS116	PEA15	Invitrogen	44-836G	1018	Rabbit	Valid	1:400
205	PI3 Kinase p110 alpha	PI3K-p110-a	PIK3CA	CST	4255	808	Rabbit	Use with Caution	1:200
206	PI3K p110 beta	PI3K-p110-b	PIK3CB	Santa Cruz	sc-376412	1330	Mouse	Use with Caution	1:500
207	PI3K p85	PI3K-p85	PIK3R1	Millipore	06-195	523	Rabbit	Valid	1:4000
208	PKC alpha	PKC-a	PRKCA	Millipore	05-154	529	Mouse	Valid	1:2000
209	PKC alpha (phospho S657)	PKC-a_pS657	PRKCA	Millipore	06-822	530	Rabbit	Use with Caution	1:3000
210	PKC beta II (phospho S660)	PKC-b-II_pS660	PRKCA, PRKCB PRKCD, PRKCE PRKCH, PRKCQ	CST	9371	1137	Rabbit	Valid	1:75
211	PKC delta (phospho S664)	PKC-delta_pS664	PRKCD	Millipore	07-875	932	Rabbit	Valid	1:500
212	PLC gamma2 (phospho Y759)	PLC-gamma2_pY759	PLCG2	CST	3874	1030	Rabbit	Use with Caution	1:500
213	PLK1	PLK1	PLK1	CST	4513	754	Rabbit	Use with Caution	1:250
214	PMS2	PMS2	PMS2	Novus Biologicals	22510002	1246	Rabbit	Valid	1:1000
215	PRAS40	PRAS40	AKT1S1	Invitrogen	AHO1031	738	Mouse	Use with Caution	1:1000
216	PRAS40 (phospho T246)	PRAS40_pT246	AKT1S1	Life Technologies	441100G	739	Rabbit	Valid	1:10000
217	PREX1	PREX1	PREX1	Abcam	ab102739	1204	Rabbit	Valid	1:1000
218	Progesterone Repector	PR	PGR	Abcam	ab32085	549	Rabbit	Valid	1:250
219	PTEN	PTEN	PTEN	CST	9552	566	Rabbit	Valid	1:500
220	Puma	Puma	BBC3	CST	4976	1290	Rabbit	Use with Caution	1:250
221	PYGM	PYGM	PYGM	Novus Biologicals	H00005837-M10	1245	Mouse	Use with Caution	1:300
222	Rab11	Rab11	RAB11A,B	CST	3539	1083	Rabbit	Under Evaluation	1:50
223	Rab25	Rab25	RAB25	CST	4314	1150	Rabbit	Valid	1:250
224	Rad50	Rad50	RAD50	Millipore	05-525	987	Mouse	Valid	1:1000
225	Rad51	Rad51	RAD51	CST	8875	1262	Rabbit	Valid	1:200
226	Raptor	Raptor	RPTOR	CST	2280	1128	Rabbit	Valid	1:250
227	Rb	Rb	RB1	CST	9309	552	Mouse	**Used for QC**	1:3000
228	Rb (phospho S807/S811)	Rb_pS807_S811	RB1	CST	9308	557	Rabbit	Valid	1:250
229	RBM15	RBM15	RBM15	Novus Biologicals	21390002	1138	Rabbit	Valid	1:10000
230	Rheb	Rheb	RHEB	R&D Systems	MAB3426	847	Mouse	Use with Caution	1:150
231	Rictor	Rictor	RICTOR	CST	2114	1129	Rabbit	Use with Caution	1:200
232	Rictor (phospho T1135)	Rictor_pT1135	RICTOR	CST	3806	1130	Rabbit	Valid	1:200
233	Rock-1	Rock-1	ROCK1	Santa Cruz	sc-5560	1334	Rabbit	Use with Caution	1:1000
234	RPA32	RPA32	RPA32	CST	2208	1368	Rat	Use with Caution	1:500
235	RSK	RSK	RPS6KA1 RPS6KA2 RPS6KA3	CST	9347	759	Rabbit	Use with Caution	1:500
236	S6 (phospho S235/S236)	S6_pS235_S236	RPS6	CST	2211	600	Rabbit	Valid	1:30000
237	S6 (phospho S240/S244)	S6_pS240_S244	RPS6	CST	2215	601	Rabbit	Valid	1:3000
238	SCD	SCD	SCD	Santa Cruz	sc-58420	1127	Mouse	Valid	1:100
239	SDHA	SDHA	SDHA	CST	11998	1339	Rabbit	Valid	1:1000
240	SF2/ASF	SF2	SRSF1	Invitrogen	32-4500	1131	Mouse	Valid	1:100
241	Shc (phospho Y317)	Shc_pY317	SHC1	CST	2431	1031	Rabbit	Valid	1:1000
242	SHP-2 (phospho Y542)	SHP-2_pY542	PTPN11	CST	3751	1180	Rabbit	Use with Caution	1:250
243	Smac/Diablo	Smac	DIABLO	CST	2954	610	Mouse	**Used for QC**	1:250
244	Smad1	Smad1	SMAD1	Abcam	ab33902	922	Rabbit	Valid	1:250
245	Smad3	Smad3	SMAD3	Abcam	ab40854	796	Rabbit	Valid	1:150
246	Smad4	Smad4	SMAD4	Santa Cruz	sc-7966	920	Mouse	Valid	1:250
247	Snail	Snail	SNAI1	CST	3895	616	Mouse	**Used for QC**	1:300
248	SOD2	SOD2	SOD2	CST	13141	1328	Rabbit	Valid	1:5000
249	Src	Src	SRC	Millipore	05-184	621	Mouse	Valid	1:200
250	Src Family (phospho Y416)	Src_pY416	SRC, LYN, FYN LCK, YES1, HCK	CST	2101	623	Rabbit	Use with Caution	1:250
251	Src (phospho Y527)	Src_pY527	SRC, YES1, FYN FGR	CST	2105	626	Rabbit	Valid	1:400
252	Stat3	Stat3	STAT3	CST	4904	1197	Rabbit	Use with Caution	1:3000
253	Stat3 (phospho Y705)	Stat3_pY705	STAT3	CST	9131	637	Rabbit	Valid	1:500
254	Stat5a	Stat5a	STAT5A	Abcam	ab32043	638	Rabbit	Valid	1:250
255	Stathmin 1	Stathmin-1	STMN1	Abcam	ab52630	718	Rabbit	Valid	1:500
256	Syk	Syk	SYK	Santa Cruz	sc-1240	1033	Mouse	Valid	1:250
257	Tau	Tau	TAU	Millipore	05-348	646	Mouse	Use with Caution	1:150
258	TAZ	TAZ	WWTR1	CST	2149	777	Rabbit	Valid	1:500
259	TFAM	TFAM	TFAM	CST	7495	1333	Rabbit	Valid	1:1000
260	TIGAR	TIGAR	C12ORF5	Abcam	ab137573	1107	Rabbit	Valid	1:150
261	Transferrin Receptor	TFRC	TFRC	Novus Biologicals	22500002	1140	Rabbit	Valid	1:100
262	Transglutaminase II	Transglutaminase	TGM2	Lab Vision	MS-224-P1	908	Mouse	Valid	1:750
263	TSC1/Hamartin	TSC1	TSC1	CST	4906	1125	Rabbit	Use with Caution	1:100
264	TSC2/Tuberin (phospho T1462)	Tuberin_pT1462	TSC2	CST	3617	671	Rabbit	Valid	1:500
265	TTF1	TTF1	NKX2-1	Abcam	ab76013	1081	Rabbit	Valid	1:250
266	Tuberin	Tuberin	TSC2	Abcam	ab32554	670	Rabbit	Valid	1:500
267	Twist	TWIST	TWIST2	Santa Cruz	sc-81417	1353	Mouse	Use with Caution	1:200
268	Tyro3	Tyro3	TYRO3	CST	5585	1080	Rabbit	Valid	1:500
269	UBAC1	UBAC1	UBAC1	Sigma-Aldrich	HPA005651	1270	Rabbit	Valid	1:750
270	UGT1A	UGT1A	UGT1A1	Santa Cruz	sc-271268	1267	Mouse	Valid	1:500
271	UQCRC2	UQCRC2	UQCRC2	Abcam	ab14745	1256	Mouse	Use with Caution	1:250
272	VDAC1/Porin	Porin	VDAC1	Abcam	ab14734	1254	Mouse	Valid	1:3000
273	VEGF Receptor 2	VEGFR-2	KDR	CST	2479	688	Rabbit	Valid	1:700
274	Vimentin	Vimentin	VIM	Dako	M0725	1393	Mouse	Use with Caution	1:250
275	XBP1	XBP1	XBP1	Santa Cruz	sc-32136	1044	Goat	Use with Caution	1:500
276	XIAP	XIAP	XIAP	CST	2042	699	Rabbit	Use with Caution	1:250
277	XPA	XPA	XPA	Santa Cruz	sc-56813	1359	Mouse	Valid	1:250
278	XPF	XPF	XPF	Abcam	ab3299	1354	Mouse	Use with Caution	1:250
279	XRCC1	XRCC1	XRCC1	CST	2735	906	Rabbit	Use with Caution	1:200
280	YAP	YAP	YAP1	Santa Cruz	sc-15407	780	Rabbit	Under Evaluation	1:750
281	YAP (phospho S127)	YAP_pS127	YAP1	CST	4911	782	Rabbit	Under Evaluation	1:250
282	YB1	YB1	YBX1	Novus Biologicals	17250002	700	Rabbit	Valid	1:500
283	YB1 (phospho S102)	YB1_pS102	YBX1	CST	2900	835	Rabbit	Valid	1:250

## Sheet: Previous_Standard Ab List_284
	Validation Status*
	Valid = RPPA and WB correlation > 0.7
	Use with Caution = RPPA and WB correlation < 0.7
	Under Evaluation = Antibody has given mixed results and/or evaluated by another lab; We are in the process of (re)validating
	Used for QC = These antibodies are used for tissue sample quality control (QC); WILL NOT report to Datasets containing tissue samples, but WILL report to Datasets containing cell line samples
#	Official Ab Name	Ab Name Reported on Dataset	Gene Name	Company	Catalog #	Internal Ab ID	Species	Validation Status*	RPPA Dilution	Storage
1	14-3-3 beta	14-3-3-beta	YWHAB	Santa Cruz	sc-628	882	Rabbit	Valid	1:5000	4
2	14-3-3 epsilon	14-3-3-epsilon	YWHAE	Santa Cruz	sc-23957	913	Mouse	Use with Caution	1:100	4
3	14-3-3 zeta	14-3-3-zeta	YWHAZ	Santa Cruz	sc-1019	883	Rabbit	Valid	1:1200	4
4	4E-BP1	4E-BP1	EIF4EBP1	CST	9452	2	Rabbit	Valid	1:100	-20
5	4E-BP1 (phospho S65)	4E-BP1_pS65	EIF4EBP1	CST	9456	3	Rabbit	Valid	1:250	-20
6	4E-BP1 (phospho T37/T46)	4E-BP1_pT37_T46	EIF4EBP1	CST	9459	6	Rabbit	Valid	1:100	-20
7	53BP1	53BP1	TP53BP1	CST	4937	985	Rabbit	Valid	1:200	-20
8	Acetyl CoA Carboxylase 1	ACC1	ACACA	Abcam	ab45174	14	Rabbit	Use with Caution	1:300	-20
9	Acetyl CoA Carboxylase (phospho S79)	ACC_pS79	ACACA, ACACB	CST	3661	13	Rabbit	Valid	1:250	-20
10	ACVRL1	ACVRL1	ACVRL1	Abcam	ab108207	1086	Rabbit	Use with Caution	1:250	-20
11	ADAR1	ADAR1	ADAR	Abcam	ab88574	1198	Mouse	Valid	1:1000	-20
12	Akt	Akt	AKT1,2,3	CST	4691	1084	Rabbit	Valid	1:1000	-20
13	Akt (phospho S473)	Akt_pS473	AKT1,2,3	CST	9271	230	Rabbit	Valid	1:250	-20
14	Akt (phospho T308)	Akt_pT308	AKT1,2,3	CST	2965	1154	Rabbit	Valid	1:250	-20
15	AMPK alpha	AMPKa	PRKAA1	CST	2532	39	Rabbit	Use with Caution	1:250	-20
16	AMPK alpha (phospho T172)	AMPKa_pT172	PRKAA1	CST	2535	40	Rabbit	Valid	1:750	-20
17	Androgen Receptor	AR	AR	Abcam	ab52615	756	Rabbit	Valid	1:100	-20
18	Annexin I	Annexin-I	ANXA1	BD Biosciences	610066	1208	Mouse	Valid	1:8000	-20
19	Annexin VII	Annexin-VII	ANXA7	BD Biosciences	610668	1142	Mouse	Valid	1:500	-20
20	A-Raf	A-Raf	ARAF	CST	4432	1217	Rabbit	Valid	1:1000	-20
21	A-Raf (phospho S299)	A-Raf_pS299	ARAF	CST	4431	1043	Rabbit	Use with Caution	1:500	-20
22	ARHI	ARHI	DIRAS3	MDACC Laboratory	Bast Lab	1273	Mouse	Use with Caution	1:500	-20
23	ARID1A	ARID1A	ARID1A	Sigma-Aldrich	HPA005456	1442	Rabbit	Use with Caution	1:1000	-20
24	ATM	ATM	ATM	CST	2873	1363	Rabbit	Valid	1:750	-20
25	ATM (phospho S1981)	ATM_pS1981	ATM	CST	5883	1364	Rabbit	Valid	1:250	-20
26	ATP5A	ATP5A	ATP5A	Abcam	ab14748	1289	Mouse	Use with Caution	1:1000	4
27	ATP5H	ATP5H	ATP5H	Abcam	ab110275	1252	Mouse	Use with Caution	1:750	4
28	ATR	ATR	ATR	CST	2790	900	Rabbit	Use with Caution	1:200	-20
29	Aurora B/AIM1	Aurora-B	AIM1	CST	3094	1404	Rabbit	Valid	1:250	-20
30	Axl	Axl	AXL	CST	8661	1271	Rabbit	Valid	1:1000	-20
31	Bad (phospho S112)	Bad_pS112	BAD	CST	9291	63	Rabbit	Valid	1:100	-20
32	Bak	Bak	BAK1	Abcam	ab32371	71	Rabbit	Use with Caution	1:200	-20
33	BAP1	BAP1	BAP1	Santa Cruz	sc-28383	1207	Mouse	Valid	1:500	4
34	Bax	Bax	BAX	CST	2772	73	Rabbit	Valid	1:250	-20
35	Bcl2	Bcl2	BCL2	Dako	M0887	80	Mouse	Valid	1:200	4
36	Bcl2A1	Bcl2A1	BCL2A1	Abnova	PAB8528	1299	Rabbit	Valid	1:500	-20
37	Bcl-xL	Bcl-xL	BCL2L1	CST	2762	85	Rabbit	Valid	1:250	-20
38	Beclin	Beclin	BECN1	Santa Cruz	sc-10086	87	Goat	Use with Caution	1:100	4
39	beta Actin	b-Actin	ACTB	CST	4970	1169	Rabbit	Use with Caution	1:750	-20
40	beta Catenin	b-Catenin	CTNNB1	CST	9562	75	Rabbit	Valid	1:300	-20
41	beta Catenin (phospho T41/S45)	b-Catenin_pT41_S45	CTNNB1	CST	9565	1170	Rabbit	Valid	1:500	-20
42	Bid	Bid	BID	Abcam	ab32060	88	Rabbit	Use with Caution	1:100	-20
43	Bim	Bim	BCL2L11	Abcam	ab32158	90	Rabbit	Valid	1:500	-20
44	BRD4	BRD4	BRD4	CST	13440	1567	Rabbit	Valid	1:1000	-20
45	B-Raf	B-Raf	BRAF	Abcam	ab33899	92	Rabbit	Valid	1:500	-20
46	B-Raf (phospho S445)	B-Raf_pS445	BRAF	CST	2696	94	Rabbit	Valid	1:500	-20
47	c-Abl	c-Abl	ABL	CST	2862	1565	Rabbit	Valid	1:200	-20
48	Caspase-3 active	Caspase-3	CASP3	Abcam	ab32042	108	Rabbit	Use with Caution	1:250	-20
49	Caspase-7 (cleaved D198)	Caspase-7-cleaved	CASP7	CST	9491	109	Rabbit	Use with Caution	1:150	-20
50	Caspase-8	Caspase-8	CASP8	CST	9746	951	Mouse	**Used for QC**	1:300	-20
51	Caspase-9 (cleaved Asp330)	Caspase-9-cleaved	CASP9	CST	9501	953	Rabbit	Use with Caution	1:500	-20
52	Caveolin-1	Caveolin-1	CAV1	CST	3238	114	Rabbit	Valid	1:250	-20
53	CD26	CD26	CD26	Abcam	ab28340	1308	Rabbit	Valid	1:1000	-20
54	CD29	CD29	ITGB1	BD Biosciences	610467	1206	Mouse	Valid	1:500	-20
55	CD31	CD31	PECAM1	Dako	M0823	127	Mouse	Valid	1:500	4
56	CD44	CD44	CD44	CST	3570	1398	Mouse	Use with Caution	1:1000	-20
57	CD49b	CD49b	ITGA2	BD Biosciences	611016	937	Mouse	Valid	1:250	-20
58	CDC2 p34	CDC2-p34	CDK1	Santa Cruz	sc-54	1384	Mouse	Valid	1:750	4
59	CDKN2A/p16INK4a	p16INK4a	CDKN2A	Abcam	ab81278	1231	Rabbit	Valid	1:1000	-20
60	Chk1	Chk1	CHEK1	CST	2360	1203	Mouse	Use with Caution	1:1000	-20
61	Chk1 (phospho S296)	Chk1_pS296	CHEK1	Abcam	ab79758	1348	Rabbit	Valid	1:250	-20
62	Chk1 (phospho S345)	Chk1_pS345	CHEK1	CST	2348	903	Rabbit	Use with Caution	1:200	-20
63	Chk2	Chk2	CHEK2	CST	3440	146	Mouse	Valid	1:250	-20
64	Chk2 (phospho T68)	Chk2_pT68	CHEK2	CST	2197	147	Rabbit	Use with Caution	1:100	-20
65	c-Jun( phospho S73)	c-Jun_pS73	JUN	CST	9164	155	Rabbit	Valid	1:100	-20
66	c-Kit	c-Kit	KIT	Abcam	ab32363	157	Rabbit	Valid	1:1000	-20
67	Claudin 7	Claudin-7	CLDN7	Novus Biologicals	NB100-91714	852	Rabbit	Valid	1:250	-20
68	c-Met	c-Met	MET	CST	3127	726	Mouse	**Used for QC**	1:500	-20
69	c-Met (phospho Y1234/Y1235)	c-Met_pY1234_Y1235	MET	CST	3129	727	Rabbit	Valid	1:100	-20
70	c-Myc	c-Myc	MYC	Santa Cruz	sc-764	1143	Rabbit	Use with Caution	1:500	4
71	COG3	COG3	COG3	ProteinTech	11130-1-AP	1656	Rabbit	Valid	1:750	-20
72	COL6A1	Collagen-VI	COL6A1	Santa Cruz	sc-20649	171	Rabbit	Valid	1:200	4
73	Complex II Subunit	Complex-II-Subunit	SDHB	Invitrogen	459230	1069	Mouse	Valid	1:300	4
74	Connexin 43	Connexin-43	CNST43	CST	3512	1568	Rabbit	Use with Caution	1:1000	-20
75	Coup-TFII	Coup-TFII	NR2F2	CST	6434	1571	Rabbit	Use with Caution	1:1000	-20
76	Cox IV	Cox-IV	COX4I1	Abcam	ab14744	1253	Mouse	Use with Caution	1:750	-20
77	Cox2	Cox2	PTGS2	CST	4842	1218	Rabbit	Use with Caution	1:500	-20
78	C-Raf/Raf-1	C-Raf	RAF1	Millipore	04-739	1201	Rabbit	Valid	1:200	-20
79	C-Raf (phospho S338)	C-Raf_pS338	RAF1	CST	9427	179	Rabbit	Valid	1:250	-20
80	CXCR4	CXCR4	CXCR4	Abcam	ab2074	1307	Rabbit	Use with Caution	1:1000	4
81	Cyclin B1	Cyclin-B1	CCNB1	Epitomics	1495-1	192	Rabbit	Valid	1:500	-20
82	Cyclin D1	Cyclin-D1	CCND1	Santa Cruz	sc-718	194	Rabbit	Valid	1:1000	4
83	Cyclin E1	Cyclin-E1	CCNE1	Santa Cruz	sc-247	201	Mouse	Valid	1:500	4
84	Cyclophilin F	Cyclophilin-F	PPIF	Abcam	ab110324	1257	Mouse	Valid	1:250	4
85	Cytokeratin 19	Cytokeratin-19	KRT19	Dako	M0888	1399	Mouse	Use with Caution	1:500	4
86	Detyrosinated alpha-Tubulin	D-a-Tubulin	TUBA1A	Abcam	ab48389	1379	Rabbit	Valid	1:3000	-20
87	Dimethyl-Histone H3 (Lys4)	DM-Histone-H3	HISTH3	Millipore	07-030	1380	Rabbit	Valid	1:3000	-20
88	Dimethyl-K9 Histone H3	DM-K9-Histone-H3	H3K9ME2	Abcam	ab32521	1397	Rabbit	Use with Caution	1:1000	-20
89	DUSP4/MKP2	DUSP4	DUSP4	CST	5149	1406	Rabbit	Valid	1:1000	-20
90	Dvl3	Dvl3	DVL3	CST	3218	940	Rabbit	Valid	1:1000	-20
91	E2F-1	E2F1	E2F1	Santa Cruz	sc-251	1261	Mouse	Valid	1:500	4
92	E-Cadherin	E-Cadherin	CDH1	CST	3195	1099	Rabbit	Valid	1:250	-20
93	eEF2	eEF2	EEF2	CST	2332	1060	Rabbit	Use with Caution	1:200	-20
94	eEF2K	eEF2K	EEF2K	CST	3692	1061	Rabbit	Valid	1:200	-20
95	EGFR	EGFR	EGFR	CST	2232	1120	Rabbit	Valid	1:100	-20
96	EGFR (phospho Y1068)	EGFR_pY1068	EGFR	CST	2234	217	Rabbit	Use with Caution (also sees pHer2)	1:100	-20
97	EGFR (phospho Y1173)	EGFR_pY1173	EGFR	Abcam	ab32578	221	Rabbit	Valid	1:300	-20
98	eIF4E	eIF4E	EIF4E	CST	9742	722	Rabbit	Valid	1:1000	-20
99	eIF4G	eIF4G	EIF4G1	CST	2498	1124	Rabbit	Use with Caution	1:100	-20
100	Elk1 (phospho S383)	Elk1_pS383	ELK1	CST	9181	228	Rabbit	Use with Caution	1:250	-20
101	ErbB2/HER2	HER2	ERBB2	Lab Vision	MS-325-P1	1038	Mouse	Valid	1:7500	4
102	ErbB2/HER2 (phospho Y1248)	HER2_pY1248	ERBB2	R&D Systems	AF1768	1075	Rabbit	Use with Caution (likely sees pEGFR)	1:500	-20
103	ErbB3/HER3	HER3	ERBB3	Santa Cruz	sc-285	911	Rabbit	Valid	1:150	4
104	ErbB3/HER3 (phospho Y1289)	HER3_pY1289	ERBB3	CST	4791	728	Rabbit	Use with Caution	1:50	-20
105	ERCC1	ERCC1	ERCC1	Santa Cruz	sc-17809	1357	Mouse	Valid	1:250	4
106	ERCC5	ERCC5	ERCC5	ProteinTech	11331-1-AP	1355	Rabbit	Use with Caution	1:250	-20
107	ERRFI1/MIG6	MIG6	ERRFI1	Sigma-Aldrich	WH0054206M1	1062	Mouse	Valid	1:2500	-20
108	Estrogen Receptor	ER	ESR1	Lab Vision	RM-9101-S	238	Rabbit	Valid	1:250	-20
109	Ets-1	Ets-1	ETS1	Bethyl	A303-501A	1200	Rabbit	Valid	1:750	4
110	FAK	FAK	PTK2	Abcam	ab40794	252	Rabbit	Use with Caution	1:500	-20
111	FAK (phospho Y397)	FAK_pY397	PTK2	CST	3283	1227	Rabbit	Valid	1:250	-20
112	Fatty Acid Synthase	FASN	FASN	CST	3180	1156	Rabbit	Valid	1:1000	-20
113	Fibronectin	Fibronectin	FN1	Epitomics	1574-1	262	Rabbit	Valid	1:5000	-20
114	FoxM1	FoxM1	FOXM1	CST	5436	1123	Rabbit	Valid	1:250	-20
115	FoxO3a	FoxO3a	FOXO3	CST	2497	1122	Rabbit	Use with Caution	1:250	-20
116	FoxO3a (phospho S318/S321)	FoxO3a_pS318_S321	FOXO3	CST	9465	270	Rabbit	Use with Caution	1:250	-20
117	FRA-1	FRA-1	FRA1	Santa Cruz	sc-605	1184	Rabbit	Use with Caution	1:250	4
118	G6PD	G6PD	G6PD	Santa Cruz	sc-373887	1155	Mouse	Valid	1:250	4
119	Gab2	Gab2	GAB2	CST	3239	943	Rabbit	Valid	1:200	-20
120	GAPDH	GAPDH	GAPDH	Life Technologies	AM4300	274	Mouse	Use with Caution	1:15000	-20
121	GATA3	GATA3	GATA3	BD Biosciences	558686	764	Mouse	Valid	1:500	4
122	GCN5L2	GCN5L2	KAT2A	CST	3305	1263	Rabbit	Valid	1:200	-20
123	Glutamate Dehydrogenase1/2	Glutamate-D1-2	GLUD	CST	12793	1617	Rabbit	Use with Caution	1:750	-20
124	Glutaminase	Glutaminase	GLS	Abcam	ab156876	1491	Rabbit	Use with Caution	1:1000	-20
125	Glycogen Synthase	Gys	GYS1	CST	3886	1035	Rabbit	Valid	1:2500	-20
126	Glycogen Synthase (phospho S641)	Gys_pS641	GYS1	CST	3891	1036	Rabbit	Valid	1:300	-20
127	GPBB	GPBB	PYGB	Novus Biologicals	NBP1-32799	1248	Rabbit	Valid	1:1000	-20
128	GSK-3alpha/beta	GSK-3a-b	GSK3A, GSK3B	Santa Cruz	sc-7291	284	Mouse	Valid	1:2000	4
129	GSK-3alpha/beta (phospho S21/S9)	GSK-3a-b_pS21_S9	GSK3A, GSK3B	CST	9331	285	Rabbit	Valid	1:250	-20
130	GSK-3beta (phospho S9)	GSK-3b_pS9	GSK3B	CST	9336	1082	Rabbit	Valid	1:500	-20
131	H2AX (phospho S139)	H2AX_pS139	H2AX	Pierce Biotechnology	LF-PA0025	1410	Rabbit	Valid	1:1000	-20
132	H2AX (phospho S140)	H2AX_pS140	H2AX	Pierce Biotechnology	MA1-2022	1409	Mouse	Use with Caution	1:2000	-20
133	Heregulin	Heregulin	NRG1	CST	2573	890	Rabbit	Valid	1:250	-20
134	Hexokinase II	Hexokinase-II	HK2	CST	2867	1023	Rabbit	Valid	1:1000	-20
135	HIAP	HIAP	BIRC2	Millipore	07-759	930	Rabbit	Use with Caution	1:200	-20
136	Hif-1 alpha	Hif-1-alpha	HIF1A	BD Biosciences	610958	1402	Mouse	Use with Caution	1:750	-20
137	Histone H3	Histone-H3	H3F3A, H3F3B	Abcam	ab1791	1250	Rabbit	Valid	1:500	4
138	HSP27	HSP27	HSP27	CST	2402	321	Mouse	Use with Caution	1:250	-20
139	HSP27 (phospho S82)	HSP27_pS82	HSBP1	CST	2401	323	Rabbit	Valid	1:1000	-20
140	HSP70	HSP70	HSP70	CST	4872	325	Rabbit	Use with Caution	1:250	-20
141	IGF1R (phospho Y1135/Y1136)	IGF1R_pY1135_Y1136	IGF1R	CST	3024	1221	Rabbit	Valid	1:500	-20
142	IGF-1Receptor beta	IGF1R-b	IGF1R	CST	3018	1220	Rabbit	Valid	1:500	-20
143	IGFBP2	IGFBP2	IGFBP2	CST	3922	335	Rabbit	Valid	1:100	-20
144	IGFBP5	IGFBP5	IGFBP5	Santa Cruz	sc-6006	1314	Goat	Use with Caution	1:500	4
145	IGFRb	IGFRb	INSR	CST	3027	336	Rabbit	Use with Caution	1:500	-20
146	INPP4b	INPP4b	INPP4B	CST	4039	1065	Rabbit	Valid	1:500	-20
147	IRF-1	IRF-1	IRF1	Santa Cruz	sc-497	1316	Rabbit	Use with Caution	1:1000	4
148	IRS1	IRS1	IRS1	Millipore	06-248	802	Rabbit	Valid	1:250	-20
149	JAB1	JAB1	COPS5	Santa Cruz	sc-13157	1394	Mouse	Use with Caution	1:500	4
150	Jak2	Jak2	JAK2	CST	3230	1166	Rabbit	Valid	1:750	-20
151	JNK/SAPK (phospho T183/Y185)	JNK_pT183_Y185	MAPK8	CST	4668	888	Rabbit	Valid	1:250	-20
152	JNK2	JNK2	MAPK9	CST	4672	380	Rabbit	Use with Caution	1:100	-20
153	Lck	Lck	LCK	CST	2752	397	Rabbit	Valid	1:500	-20
154	LDHA	LDHA	LDHA	CST	3582	976	Rabbit	Use with Caution	1:1500	-20
155	MAPK (phospho T202/Y204)	MAPK_pT202_Y204	MAPK1, MAPK3	CST	4377	405	Rabbit	Valid	1:1200	-20
156	Mcl 1	Mcl-1	MCL1	CST	5453	1222	Rabbit	Valid	1:1000	-20
157	MDM2 (phospho S166)	MDM2_pS166	MDM2	CST	3521	1164	Rabbit	Valid	1:200	-20
158	MEK1	MEK1	MAP2K1	Epitomics	1235-1	417	Rabbit	Valid	1:15000	-20
159	MEK1 (phospho S217/S221)	MEK1_pS217_S221	MAP2K1, MAP2K2	CST	9154	1076	Rabbit	Valid	1:2000	-20
160	MEK2	MEK2	MAP2K2	CST	9125	1243	Rabbit	Valid	1:500	-20
161	Merlin/NF2	Merlin	NF2	Novus Biologicals	22710002	1046	Rabbit	Use with Caution	1:400	-20
162	MIF	MIF	MIF	Santa Cruz	sc-20121	1323	Rabbit	Use with Caution	1:1000	4
163	Mitochondria	Mitochondria	MTCO2	Abcam	ab3298	1067	Mouse	Valid	1:300	-20
164	MMP2	MMP2	MMP2	CST	4022	435	Rabbit	Valid	1:1000	-20
165	MSH2	MSH2	MSH2	CST	2850	905	Mouse	Valid	1:250	-20
166	MSH6	MSH6	MSH6	Novus Biologicals	22030002	1063	Rabbit	Use with Caution	1:500	-20
167	mTOR	mTOR	MTOR	CST	2983	444	Rabbit	Valid	1:400	-20
168	mTOR (phospho S2448)	mTOR_pS2448	MTOR	CST	2971	446	Rabbit	Use with Caution	1:200	-20
169	Myosin heavy chain 11	Myosin-11	MYH11	Novus Biologicals	21370002	1139	Rabbit	Valid	1:1000	-20
170	Myosin IIa (phospho S1943)	Myosin-IIa_pS1943	MYH9	CST	5026	1160	Rabbit	Valid	1:1000	-20
171	NAPSIN A	NAPSIN-A	NAPSA	Abcam	ab129189	1274	Rabbit	Use with Caution	1:1000	-20
172	N-Cadherin	N-Cadherin	CDH2	CST	4061	452	Rabbit	Valid	1:100	-20
173	NDRG1 (phospho T346)	NDRG1_pT346	NDRG1	CST	3217	1126	Rabbit	Valid	1:500	-20
174	NDUFB4	NDUFB4	NDUFB4	Abcam	ab110243	1345	Mouse	Valid	1:500	4
175	NF-kappaB p65 (phospho S536)	NF-kB-p65_pS536	RELA	CST	3033	457	Rabbit	Use with Caution	1:250	-20
176	Notch1	Notch1	NOTCH1	CST	3268	1064	Rabbit	Valid	1:100	-20
177	Notch3	Notch3	NOTCH3	Santa Cruz	sc-5593	767	Rabbit	Use with Caution	1:200	4
178	N-Ras	N-Ras	NRAS	Santa Cruz	sc-31	1136	Mouse	Valid	1:250	4
179	p21	p21	CDKN1A	Santa Cruz	sc-397	470	Rabbit	Valid	1:100	4
180	p27 KIP 1	p27-Kip-1	CDKN1B	Abcam	ab32034	897	Rabbit	Valid	1:250	-20
181	p27/KIP 1 (phospho T198)	p27_pT198	CDKN1B	Abcam	ab64949	878	Rabbit	Valid	1:250	-20
182	p27/Kip1 (phospho T157)	p27_pT157	CDKN1B	R&D Systems	AF1555	842	Rabbit	Use with Caution	1:150	-20
183	p38 alpha MAPK	p38-a	MAPK14	CST	9228	1175	Mouse	Valid	1:500	-20
184	p38 MAPK	p38	MAPK14	CST	9212	478	Rabbit	Valid	1:250	-20
185	p38 MAPK (phospho T180/Y182)	p38_pT180_Y182	MAPK14	CST	9211	479	Rabbit	Valid	1:250	-20
186	p53	p53	TP53	CST	9282	481	Rabbit	Use with Caution	1:500	-20
187	p70 S6 Kinase (phospho T389)	p70-S6K_pT389	RPS6KB1	CST	9205	494	Rabbit	Valid	1:250	-20
188	p70/S6K1	p70-S6K1	RPS6KB1	Abcam	ab32529	493	Rabbit	Valid	1:250	-20
189	p90RSK (phospho T573)	p90RSK_pT573	RPS6K	CST	9346	1178	Rabbit	Use with Caution	1:1000	-20
190	PAI-1	PAI-1	SERPINE1	BD Biosciences	612024	499	Mouse	Valid	1:100	-20
191	PAR	PAR	PAR	Trevigen	4336-BPC-100	1370	Rabbit	Use with Caution	1:5000	-20
192	PARK7/DJ1	DJ1	PARK7	Abcam	ab76008	891	Rabbit	Valid	1:5000	-20
193	PARP (cleaved D214)	PARP-cleaved	PARP1	CST	9546	501	Mouse	**Used for QC**	1:250	-20
194	PARP-1	PARP1	PARP1	Santa Cruz	sc-7150	1372	Rabbit	Valid	1:1000	4
195	Paxillin	Paxillin	PXN	Epitomics	1500-1	505	Rabbit	Use with Caution	1:1500	-20
196	P-Cadherin	P-Cadherin	CDH3	CST	2130	509	Rabbit	Use with Caution	1:500	-20
197	PCNA	PCNA	PCNA	Abcam	ab29	511	Mouse	Use with Caution	1:100	-20
198	Pdcd-1L1	Pdcd-1L1	CD274	Santa Cruz	sc-19090	1234	Goat	Use with Caution	1:500	4
199	Pdcd4	Pdcd4	PDCD4	Rockland	600-401-965	816	Rabbit	Use with Caution	1:400	-20
200	PDGFR beta	PDGFR-b	PDGFRB	CST	3169	1225	Rabbit	Valid	1:250	-20
201	PDK1	PDK1	PDPK1	CST	3062	515	Rabbit	Valid	1:100	-20
202	PDK1 (phospho S241)	PDK1_pS241	PDPK1	CST	3061	516	Rabbit	Valid	1:500	-20
203	PEA-15	PEA-15	PEA15	CST	2780	1017	Rabbit	Valid	1:500	-20
204	PED/PEA-15 (phospho S116)	PEA-15_pS116	PEA15	Invitrogen	44-836G	1018	Rabbit	Valid	1:400	-20
205	PI3 Kinase p110 alpha	PI3K-p110-a	PIK3CA	CST	4255	808	Rabbit	Use with Caution	1:200	-20
206	PI3K p110 beta	PI3K-p110-b	PIK3CB	Santa Cruz	sc-376412	1330	Mouse	Use with Caution	1:500	4
207	PI3K p85	PI3K-p85	PIK3R1	Millipore	06-195	523	Rabbit	Valid	1:4000	-20
208	PKC alpha	PKC-a	PRKCA	Millipore	05-154	529	Mouse	Valid	1:2000	-20
209	PKC alpha (phospho S657)	PKC-a_pS657	PRKCA	Millipore	06-822	530	Rabbit	Use with Caution	1:3000	-20
210	PKC beta II (phospho S660)	PKC-b-II_pS660	PRKCA, PRKCB PRKCD, PRKCE PRKCH, PRKCQ	CST	9371	1137	Rabbit	Valid	1:75	-20
211	PKC delta (phospho S664)	PKC-delta_pS664	PRKCD	Millipore	07-875	932	Rabbit	Valid	1:500	-20
212	PLC gamma2 (phospho Y759)	PLC-gamma2_pY759	PLCG2	CST	3874	1030	Rabbit	Use with Caution	1:500	-20
213	PLK1	PLK1	PLK1	CST	4513	754	Rabbit	Use with Caution	1:250	-20
214	PMS2	PMS2	PMS2	Novus Biologicals	22510002	1246	Rabbit	Valid	1:1000	-20
215	PRAS40	PRAS40	AKT1S1	Invitrogen	AHO1031	738	Mouse	Use with Caution	1:1000	-20
216	PRAS40 (phospho T246)	PRAS40_pT246	AKT1S1	Life Technologies	441100G	739	Rabbit	Valid	1:10000	-20
217	PREX1	PREX1	PREX1	Abcam	ab102739	1204	Rabbit	Valid	1:1000	-20
218	Progesterone Repector	PR	PGR	Abcam	ab32085	549	Rabbit	Valid	1:250	-20
219	PTEN	PTEN	PTEN	CST	9552	566	Rabbit	Valid	1:500	-20
220	Puma	Puma	BBC3	CST	4976	1290	Rabbit	Use with Caution	1:250	-20
221	PYGM	PYGM	PYGM	Novus Biologicals	H00005837-M10	1245	Mouse	Use with Caution	1:300	-20
222	Rab11	Rab11	RAB11A,B	CST	3539	1083	Rabbit	Under Evaluation	1:50	-20
223	Rab25	Rab25	RAB25	CST	4314	1150	Rabbit	Valid	1:250	-20
224	Rad50	Rad50	RAD50	Millipore	05-525	987	Mouse	Valid	1:1000	-20
225	Rad51	Rad51	RAD51	CST	8875	1262	Rabbit	Valid	1:200	-20
226	Raptor	Raptor	RPTOR	CST	2280	1128	Rabbit	Valid	1:250	-20
227	Rb	Rb	RB1	CST	9309	552	Mouse	**Used for QC**	1:3000	-20
228	Rb (phospho S807/S811)	Rb_pS807_S811	RB1	CST	9308	557	Rabbit	Valid	1:250	-20
229	RBM15	RBM15	RBM15	Novus Biologicals	21390002	1138	Rabbit	Valid	1:10000	-20
230	Rheb	Rheb	RHEB	R&D Systems	MAB3426	847	Mouse	Use with Caution	1:150	-20
231	Rictor	Rictor	RICTOR	CST	2114	1129	Rabbit	Use with Caution	1:200	-20
232	Rictor (phospho T1135)	Rictor_pT1135	RICTOR	CST	3806	1130	Rabbit	Valid	1:200	-20
233	Rock-1	Rock-1	ROCK1	Santa Cruz	sc-5560	1334	Rabbit	Use with Caution	1:1000	4
234	RPA32	RPA32	RPA32	CST	2208	1368	Rat	Use with Caution	1:500	-20
235	RSK	RSK	RPS6KA1 RPS6KA2 RPS6KA3	CST	9347	759	Rabbit	Use with Caution	1:500	-20
236	S6 (phospho S235/S236)	S6_pS235_S236	RPS6	CST	2211	600	Rabbit	Valid	1:30000	-20
237	S6 (phospho S240/S244)	S6_pS240_S244	RPS6	CST	2215	601	Rabbit	Valid	1:3000	-20
238	SCD	SCD	SCD	Santa Cruz	sc-58420	1127	Mouse	Valid	1:100	4
239	SDHA	SDHA	SDHA	CST	11998	1339	Rabbit	Valid	1:1000	-20
240	SF2/ASF	SF2	SRSF1	Invitrogen	32-4500	1131	Mouse	Valid	1:100	-20
241	Shc (phospho Y317)	Shc_pY317	SHC1	CST	2431	1031	Rabbit	Valid	1:1000	-20
242	SHP-2 (phospho Y542)	SHP-2_pY542	PTPN11	CST	3751	1180	Rabbit	Use with Caution	1:250	-20
243	Smac/Diablo	Smac	DIABLO	CST	2954	610	Mouse	**Used for QC**	1:250	-20
244	Smad1	Smad1	SMAD1	Abcam	ab33902	922	Rabbit	Valid	1:250	-20
245	Smad3	Smad3	SMAD3	Abcam	ab40854	796	Rabbit	Valid	1:150	-20
246	Smad4	Smad4	SMAD4	Santa Cruz	sc-7966	920	Mouse	Valid	1:250	4
247	Snail	Snail	SNAI1	CST	3895	616	Mouse	**Used for QC**	1:300	-20
248	SOD2	SOD2	SOD2	CST	13141	1328	Rabbit	Valid	1:5000	-20
249	Src	Src	SRC	Millipore	05-184	621	Mouse	Valid	1:200	-20
250	Src Family (phospho Y416)	Src_pY416	SRC, LYN, FYN LCK, YES1, HCK	CST	2101	623	Rabbit	Use with Caution	1:250	-20
251	Src (phospho Y527)	Src_pY527	SRC, YES1, FYN FGR	CST	2105	626	Rabbit	Valid	1:400	-20
252	Stat3	Stat3	STAT3	CST	4904	1197	Rabbit	Use with Caution	1:3000	-20
253	Stat3 (phospho Y705)	Stat3_pY705	STAT3	CST	9131	637	Rabbit	Valid	1:500	-20
254	Stat5a	Stat5a	STAT5A	Abcam	ab32043	638	Rabbit	Valid	1:250	-20
255	Stathmin 1	Stathmin-1	STMN1	Abcam	ab52630	718	Rabbit	Valid	1:500	-20
256	Syk	Syk	SYK	Santa Cruz	sc-1240	1033	Mouse	Valid	1:250	4
257	Tau	Tau	TAU	Millipore	05-348	646	Mouse	Use with Caution	1:150	-20
258	TAZ	TAZ	WWTR1	CST	2149	777	Rabbit	Valid	1:500	-20
259	TFAM	TFAM	TFAM	CST	7495	1333	Rabbit	Valid	1:1000	-20
260	TIGAR	TIGAR	C12ORF5	Abcam	ab137573	1107	Rabbit	Valid	1:150	-20
261	Transferrin Receptor	TFRC	TFRC	Novus Biologicals	22500002	1140	Rabbit	Valid	1:100	-20
262	Transglutaminase II	Transglutaminase	TGM2	Lab Vision	MS-224-P1	908	Mouse	Valid	1:750	-20
263	TSC1/Hamartin	TSC1	TSC1	CST	4906	1125	Rabbit	Use with Caution	1:100	-20
264	TSC2/Tuberin (phospho T1462)	Tuberin_pT1462	TSC2	CST	3617	671	Rabbit	Valid	1:500	-20
265	TTF1	TTF1	NKX2-1	Abcam	ab76013	1081	Rabbit	Valid	1:250	-20
266	Tuberin	Tuberin	TSC2	Abcam	ab32554	670	Rabbit	Valid	1:500	-20
267	Twist	TWIST	TWIST2	Santa Cruz	sc-81417	1353	Mouse	Use with Caution	1:200	4
268	Tyro3	Tyro3	TYRO3	CST	5585	1080	Rabbit	Valid	1:500	-20
269	UBAC1	UBAC1	UBAC1	Sigma-Aldrich	HPA005651	1270	Rabbit	Valid	1:750	-20
270	UGT1A	UGT1A	UGT1A1	Santa Cruz	sc-271268	1267	Mouse	Valid	1:500	4
271	UQCRC2	UQCRC2	UQCRC2	Abcam	ab14745	1256	Mouse	Use with Caution	1:250	4
272	VDAC1/Porin	Porin	VDAC1	Abcam	ab14734	1254	Mouse	Valid	1:3000	-20
273	VEGF Receptor 2	VEGFR-2	KDR	CST	2479	688	Rabbit	Valid	1:700	-20
274	**VHL**	VHL	VHL	BD Biosciences	556347	693	Mouse	Under Evaluation (Targeting EPPK1)	1:1000	4
275	Vimentin	Vimentin	VIM	Dako	M0725	1393	Mouse	Use with Caution	1:250	4
276	XBP1	XBP1	XBP1	Santa Cruz	sc-32136	1044	Goat	Use with Caution	1:500	4
277	XIAP	XIAP	XIAP	CST	2042	699	Rabbit	Use with Caution	1:250	-20
278	XPA	XPA	XPA	Santa Cruz	sc-56813	1359	Mouse	Valid	1:250	4
279	XPF	XPF	XPF	Abcam	ab3299	1354	Mouse	Use with Caution	1:250	-20
280	XRCC1	XRCC1	XRCC1	CST	2735	906	Rabbit	Use with Caution	1:200	-20
281	YAP	YAP	YAP1	Santa Cruz	sc-15407	780	Rabbit	Under Evaluation	1:750	4
282	YAP (phospho S127)	YAP_pS127	YAP1	CST	4911	782	Rabbit	Under Evaluation	1:250	-20
283	YB1	YB1	YBX1	Novus Biologicals	17250002	700	Rabbit	Valid	1:500	-20
284	YB1 (phospho S102)	YB1_pS102	YBX1	CST	2900	835	Rabbit	Valid	1:250	-20
	**VHL antibody has been identified to recognize EPPK1 by MS, RNAi and correlation with RNA expression

## Sheet: Previous_Standard Ab List_286
	Validation Status*
	Valid = RPPA and WB correlation > 0.7
	Use with Caution = RPPA and WB correlation < 0.7
	Under Evaluation = Antibody has given mixed results and/or evaluated by another lab; We are in the process of (re)validating
	Used for QC = These antibodies are used for tissue sample quality control (QC); WILL NOT report to Datasets containing tissue samples, but WILL report to Datasets containing cell line samples
#	Official Ab Name	Ab Name Reported on Dataset	Gene Name	Company	Catalog #	Internal Ab ID	Species	Validation Status*	RPPA Dilution	Storage
1	14-3-3 beta	14-3-3-beta	YWHAB	Santa Cruz	sc-628	882	Rabbit	Valid	1:75	4
2	14-3-3 epsilon	14-3-3-epsilon	YWHAE	Santa Cruz	sc-23957	913	Mouse	Use with Caution	1:50	4
3	14-3-3 zeta	14-3-3-zeta	YWHAZ	Santa Cruz	sc-1019	883	Rabbit	Valid	1:5000	4
4	4E-BP1	4E-BP1	EIF4EBP1	CST	9452	2	Rabbit	Valid	1:100	-20
5	4E-BP1 (phospho S65)	4E-BP1_pS65	EIF4EBP1	CST	9456	3	Rabbit	Valid	1:250	-20
6	4E-BP1 (phospho T37/T46)	4E-BP1_pT37_T46	EIF4EBP1	CST	9459	6	Rabbit	Valid	1:2000	-20
7	53BP1	53BP1	TP53BP1	CST	4937	985	Rabbit	Valid	1:300	-20
8	Acetyl CoA Carboxylase 1	ACC1	ACACA	Abcam	ab45174	14	Rabbit	Use with Caution	1:500	-20
9	Acetyl CoA Carboxylase (phospho S79)	ACC_pS79	ACACA, ACACB	CST	3661	13	Rabbit	Valid	1:20000	-20
10	ACVRL1	ACVRL1	ACVRL1	Abcam	ab108207	1086	Rabbit	Use with Caution	1:30	-20
11	ADAR1	ADAR1	ADAR	Abcam	ab88574	1198	Mouse	Valid	1:200	-20
12	Akt	Akt	AKT1,2,3	CST	4691	1084	Rabbit	Valid	1:10000	-20
13	Akt (phospho S473)	Akt_pS473	AKT1,2,3	CST	9271	230	Rabbit	Valid	1:150	-20
14	Akt (phospho T308)	Akt_pT308	AKT1,2,3	CST	2965	1154	Rabbit	Valid	1:500	-20
15	AMPK alpha	AMPKa	PRKAA1	CST	2532	39	Rabbit	Use with Caution	1:200	-20
16	AMPK alpha (phospho T172)	AMPKa_pT172	PRKAA1	CST	2535	40	Rabbit	Use with Caution	1:100	-20
17	Androgen Receptor	AR	AR	Abcam	ab52615	756	Rabbit	Valid	1:100	-20
18	Annexin I	Annexin-I	ANXA1	BD Biosciences	610066	1208	Mouse	Valid	1:5000	-20
19	Annexin VII	Annexin-VII	ANXA7	BD Biosciences	610668	1142	Mouse	Valid	1:30	-20
20	A-Raf	A-Raf	ARAF	CST	4432	1217	Rabbit	Valid	1:150	-20
21	A-Raf (phospho S299)	A-Raf_pS299	ARAF	CST	4431	1043	Rabbit	Use with Caution	1:25	-20
22	ARHI	ARHI	DIRAS3	MDACC Laboratory	Bast Lab	1273	Mouse	Use with Caution	1:200	-20
23	ARID1A	ARID1A	ARID1A	Sigma-Aldrich	HPA005456	1442	Rabbit	Use with Caution	1:1000	-20
24	ATM	ATM	ATM	CST	2873	1363	Rabbit	Valid	1:250	-20
25	ATM (phospho S1981)	ATM_pS1981	ATM	CST	5883	1364	Rabbit	Valid	1:25	-20
26	ATP5A	ATP5A	ATP5A	Abcam	ab14748	1289	Mouse	Use with Caution	1:500	4
27	ATP5H	ATP5H	ATP5H	Abcam	ab110275	1252	Mouse	Use with Caution	1:30	4
28	ATR	ATR	ATR	CST	2790	900	Rabbit	Use with Caution	1:30	-20
29	Aurora B/AIM1	Aurora-B	AIM1	CST	3094	1404	Rabbit	Valid	1:50	-20
30	Axl	Axl	AXL	CST	8661	1271	Rabbit	Valid	1:1000	-20
31	Bad (phospho S112)	Bad_pS112	BAD	CST	9291	63	Rabbit	Valid	1:50	-20
32	Bak	Bak	BAK1	Abcam	ab32371	71	Rabbit	Use with Caution	1:30	-20
33	BAP1	BAP1	BAP1	Santa Cruz	sc-28383	1207	Mouse	Valid	1:125	4
34	Bax	Bax	BAX	CST	2772	73	Rabbit	Valid	1:100	-20
35	Bcl2	Bcl2	BCL2	Dako	M0887	80	Mouse	Valid	1:50	4
36	Bcl2A1	Bcl2A1	BCL2A1	Abnova	PAB8528	1299	Rabbit	Valid	1:250	-20
37	Bcl-xL	Bcl-xL	BCL2L1	CST	2762	85	Rabbit	Valid	1:100	-20
38	Beclin	Beclin	BECN1	Santa Cruz	sc-10086	87	Goat	Use with Caution	1:250	4
39	beta Actin	b-Actin	ACTB	CST	4970	1169	Rabbit	Use with Caution	1:75	-20
40	beta Catenin	b-Catenin	CTNNB1	CST	9562	75	Rabbit	Valid	1:1500	-20
41	beta Catenin (phospho T41/S45)	b-Catenin_pT41_S45	CTNNB1	CST	9565	1170	Rabbit	Valid	1:30	-20
42	Bid	Bid	BID	Abcam	ab32060	88	Rabbit	Use with Caution	1:30	-20
43	Bim	Bim	BCL2L11	Abcam	ab32158	90	Rabbit	Valid	1:400	-20
44	BRD4	BRD4	BRD4	CST	13440	1567	Rabbit	Valid	1:200	-20
45	B-Raf	B-Raf	BRAF	Abcam	ab33899	92	Rabbit	Valid	1:75	-20
46	B-Raf (phospho S445)	B-Raf_pS445	BRAF	CST	2696	94	Rabbit	Valid	1:1000	-20
47	c-Abl	c-Abl	ABL	CST	2862	1565	Rabbit	Valid	1:50	-20
48	Caspase-3 active	Caspase-3	CASP3	Abcam	ab32042	108	Rabbit	Use with Caution	1:250	-20
49	Caspase-7 (cleaved D198)	Caspase-7-cleaved	CASP7	CST	9491	109	Rabbit	Use with Caution	1:75	-20
50	Caspase-8	Caspase-8	CASP8	CST	9746	951	Mouse	**Used for QC**	1:150	-20
51	Caspase-9 (cleaved Asp330)	Caspase-9-cleaved	CASP9	CST	9501	953	Rabbit	Use with Caution	1:30	-20
52	Caveolin-1	Caveolin-1	CAV1	CST	3238	114	Rabbit	Valid	1:5000	-20
53	CD26	CD26	CD26	Abcam	ab28340	1308	Rabbit	Valid	1:1000	-20
54	CD29	CD29	ITGB1	BD Biosciences	610467	1206	Mouse	Valid	1:30	-20
55	CD31	CD31	PECAM1	Dako	M0823	127	Mouse	Valid	1:30	4
56	CD44	CD44	CD44	CST	3570	1398	Mouse	Use with Caution	1:50	-20
57	CD49b	CD49b	ITGA2	BD Biosciences	611016	937	Mouse	Valid	1:50	-20
58	CDC2 p34	CDC2-p34	CDK1	Santa Cruz	sc-54	1384	Mouse	Valid	1:300	4
59	CDK1	CDK1	CDK1	Abcam	ab32384	1658	Rabbit	Use with Caution	1:1000	-20
60	CDKN2A/p16INK4a	p16INK4a	CDKN2A	Abcam	ab81278	1231	Rabbit	Valid	1:500	-20
61	Chk1	Chk1	CHEK1	CST	2360	1203	Mouse	Use with Caution	1:250	-20
62	Chk1 (phospho S296)	Chk1_pS296	CHEK1	Abcam	ab79758	1348	Rabbit	Valid	1:125	-20
63	Chk1 (phospho S345)	Chk1_pS345	CHEK1	CST	2348	903	Rabbit	Use with Caution	1:30	-20
64	Chk2	Chk2	CHEK2	CST	3440	146	Mouse	Valid	1:50	-20
65	Chk2 (phospho T68)	Chk2_pT68	CHEK2	CST	2197	147	Rabbit	Use with Caution	1:125	-20
66	c-Jun( phospho S73)	c-Jun_pS73	JUN	CST	9164	155	Rabbit	Valid	1:30	-20
67	c-Kit	c-Kit	KIT	Abcam	ab32363	157	Rabbit	Valid	1:30	-20
68	Claudin 7	Claudin-7	CLDN7	Novus Biologicals	NB100-91714	852	Rabbit	Valid	1:300	-20
69	c-Met	c-Met	MET	CST	3127	726	Mouse	**Used for QC**	1:250	-20
70	c-Met (phospho Y1234/Y1235)	c-Met_pY1234_Y1235	MET	CST	3129	727	Rabbit	Valid	1:100	-20
71	c-Myc	c-Myc	MYC	Santa Cruz	sc-764	1143	Rabbit	Use with Caution	1:125	4
72	COG3	COG3	COG3	ProteinTech	11130-1-AP	1656	Rabbit	Valid	1:750	-20
73	COL6A1	Collagen-VI	COL6A1	Santa Cruz	sc-20649	171	Rabbit	Valid	1:5000	4
74	Complex II Subunit	Complex-II-Subunit	SDHB	Invitrogen	459230	1069	Mouse	Valid	1:200	4
75	Connexin 43	Connexin-43	CNST43	CST	3512	1568	Rabbit	Use with Caution	1:150	-20
76	Coup-TFII	Coup-TFII	NR2F2	CST	6434	1571	Rabbit	Use with Caution	1:50	-20
77	Cox IV	Cox-IV	COX4I1	Abcam	ab14744	1253	Mouse	Use with Caution	1:50	-20
78	Cox2	Cox2	PTGS2	CST	4842	1218	Rabbit	Use with Caution	1:50	-20
79	C-Raf/Raf-1	C-Raf	RAF1	Millipore	04-739	1201	Rabbit	Valid	1:200	-20
80	C-Raf (phospho S338)	C-Raf_pS338	RAF1	CST	9427	179	Rabbit	Valid	1:100	-20
81	CXCR4	CXCR4	CXCR4	Abcam	ab2074	1307	Rabbit	Use with Caution	1:400	4
82	Cyclin B1	Cyclin-B1	CCNB1	Epitomics	1495-1	192	Rabbit	Valid	1:1500	-20
83	Cyclin D1	Cyclin-D1	CCND1	Santa Cruz	sc-718	194	Rabbit	Valid	1:200	4
84	Cyclin E1	Cyclin-E1	CCNE1	Santa Cruz	sc-247	201	Mouse	Valid	1:30	4
85	Cyclophilin F	Cyclophilin-F	PPIF	Abcam	ab110324	1257	Mouse	Valid	1:50000	4
86	Cytokeratin 19	Cytokeratin-19	KRT19	Dako	M0888	1399	Mouse	Use with Caution	1:50	4
87	Detyrosinated alpha-Tubulin	D-a-Tubulin	TUBA1A	Abcam	ab48389	1379	Rabbit	Valid	1:500	-20
88	Dimethyl-Histone H3 (Lys4)	DM-Histone-H3	HISTH3	Millipore	07-030	1380	Rabbit	Valid	1:1500	-20
89	Dimethyl-K9 Histone H3	DM-K9-Histone-H3	H3K9ME2	Abcam	ab32521	1397	Rabbit	Use with Caution	1:250	-20
90	DUSP4/MKP2	DUSP4	DUSP4	CST	5149	1406	Rabbit	Valid	1:250	-20
91	Dvl3	Dvl3	DVL3	CST	3218	940	Rabbit	Valid	1:30	-20
92	E2F-1	E2F1	E2F1	Santa Cruz	sc-251	1261	Mouse	Valid	1:30	4
93	E-Cadherin	E-Cadherin	CDH1	CST	3195	1099	Rabbit	Valid	1:300	-20
94	eEF2	eEF2	EEF2	CST	2332	1060	Rabbit	Use with Caution	1:50	-20
95	eEF2K	eEF2K	EEF2K	CST	3692	1061	Rabbit	Valid	1:50	-20
96	EGFR	EGFR	EGFR	CST	2232	1120	Rabbit	Valid	1:100	-20
97	EGFR (phospho Y1068)	EGFR_pY1068	EGFR	CST	2234	217	Rabbit	Use with Caution (also sees pHer2)	1:75	-20
98	EGFR (phospho Y1173)	EGFR_pY1173	EGFR	Abcam	ab32578	221	Rabbit	Valid	1:50	-20
99	eIF4E	eIF4E	EIF4E	CST	9742	722	Rabbit	Valid	1:75	-20
100	eIF4G	eIF4G	EIF4G1	CST	2498	1124	Rabbit	Use with Caution	1:1000	-20
101	Elk1 (phospho S383)	Elk1_pS383	ELK1	CST	9181	228	Rabbit	Use with Caution	1:50	-20
102	ErbB2/HER2	HER2	ERBB2	Lab Vision	MS-325-P1	1038	Mouse	Valid	1:3000	4
103	ErbB2/HER2 (phospho Y1248)	HER2_pY1248	ERBB2	R&D Systems	AF1768	1075	Rabbit	Use with Caution (likely sees pEGFR)	1:1500	-20
104	ErbB3/HER3	HER3	ERBB3	Santa Cruz	sc-285	911	Rabbit	Valid	1:300	4
105	ErbB3/HER3 (phospho Y1289)	HER3_pY1289	ERBB3	CST	4791	728	Rabbit	Use with Caution	1:50	-20
106	ERCC1	ERCC1	ERCC1	Santa Cruz	sc-17809	1357	Mouse	Valid	1:30	4
107	ERCC5	ERCC5	ERCC5	ProteinTech	11331-1-AP	1355	Rabbit	Use with Caution	1:250	-20
108	ERRFI1/MIG6	MIG6	ERRFI1	Sigma-Aldrich	WH0054206M1	1062	Mouse	Valid	1:50	-20
109	Estrogen Receptor	ER	ESR1	Lab Vision	RM-9101-S	238	Rabbit	Valid	1:40	-20
110	Ets-1	Ets-1	ETS1	Bethyl	A303-501A	1200	Rabbit	Valid	1:100	4
111	FAK	FAK	PTK2	Abcam	ab40794	252	Rabbit	Use with Caution	1:1000	-20
112	FAK (phospho Y397)	FAK_pY397	PTK2	CST	3283	1227	Rabbit	Valid	1:30	-20
113	Fatty Acid Synthase	FASN	FASN	CST	3180	1156	Rabbit	Valid	1:1000	-20
114	Fibronectin	Fibronectin	FN1	Epitomics	1574-1	262	Rabbit	Valid	1:10000	-20
115	FoxM1	FoxM1	FOXM1	CST	5436	1123	Rabbit	Valid	1:30	-20
116	FoxO3a	FoxO3a	FOXO3	CST	2497	1122	Rabbit	Use with Caution	1:25	-20
117	FoxO3a (phospho S318/S321)	FoxO3a_pS318_S321	FOXO3	CST	9465	270	Rabbit	Use with Caution	1:30	-20
118	FRA-1	FRA-1	FRA1	Santa Cruz	sc-605	1184	Rabbit	Use with Caution	1:100	4
119	G6PD	G6PD	G6PD	Santa Cruz	sc-373887	1155	Mouse	Valid	1:75	4
120	Gab2	Gab2	GAB2	CST	3239	943	Rabbit	Valid	1:300	-20
121	GAPDH	GAPDH	GAPDH	Life Technologies	AM4300	274	Mouse	Use with Caution	1:50000	-20
122	GATA3	GATA3	GATA3	BD Biosciences	558686	764	Mouse	Valid	1:300	4
123	GCN5L2	GCN5L2	KAT2A	CST	3305	1263	Rabbit	Valid	1:30	-20
124	Glutamate Dehydrogenase1/2	Glutamate-D1-2	GLUD	CST	12793	1617	Rabbit	Use with Caution	1:500	-20
125	Glutaminase	Glutaminase	GLS	Abcam	ab156876	1491	Rabbit	Use with Caution	1:250	-20
126	Glycogen Synthase	Gys	GYS1	CST	3886	1035	Rabbit	Valid	1:1500	-20
127	Glycogen Synthase (phospho S641)	Gys_pS641	GYS1	CST	3891	1036	Rabbit	Valid	1:250	-20
128	GPBB	GPBB	PYGB	Novus Biologicals	NBP1-32799	1248	Rabbit	Valid	1:200	-20
129	GSK-3alpha/beta	GSK-3a-b	GSK3A, GSK3B	Santa Cruz	sc-7291	284	Mouse	Valid	1:750	4
130	GSK-3alpha/beta (phospho S21/S9)	GSK-3a-b_pS21_S9	GSK3A, GSK3B	CST	9331	285	Rabbit	Valid	1:200	-20
131	GSK-3beta (phospho S9)	GSK-3b_pS9	GSK3B	CST	9336	1082	Rabbit	Valid	1:250	-20
132	H2AX (phospho S139)	H2AX_pS139	H2AX	Pierce Biotechnology	LF-PA0025	1410	Rabbit	Valid	1:30	-20
133	H2AX (phospho S140)	H2AX_pS140	H2AX	Pierce Biotechnology	MA1-2022	1409	Mouse	Use with Caution	1:400	-20
134	Heregulin	Heregulin	NRG1	CST	2573	890	Rabbit	Valid	1:30	-20
135	Hexokinase II	Hexokinase-II	HK2	CST	2867	1023	Rabbit	Valid	1:50	-20
136	HIAP	HIAP	BIRC2	Millipore	07-759	930	Rabbit	Use with Caution	1:100	-20
137	Hif-1 alpha	Hif-1-alpha	HIF1A	BD Biosciences	610958	1402	Mouse	Use with Caution	1:50	-20
138	Histone H3	Histone-H3	H3F3A, H3F3B	Abcam	ab1791	1250	Rabbit	Valid	1:3000	-20
139	HSP27	HSP27	HSP27	CST	2402	321	Mouse	Use with Caution	1:100	-20
140	HSP27 (phospho S82)	HSP27_pS82	HSBP1	CST	2401	323	Rabbit	Valid	1:75	-20
141	HSP70	HSP70	HSP70	CST	4872	325	Rabbit	Use with Caution	1:150	-20
142	IGF1R (phospho Y1135/Y1136)	IGF1R_pY1135_Y1136	IGF1R	CST	3024	1221	Rabbit	Valid	1:30	-20
143	IGF-1Receptor beta	IGF1R-b	IGF1R	CST	3018	1220	Rabbit	Valid	1:50	-20
144	IGFBP2	IGFBP2	IGFBP2	CST	3922	335	Rabbit	Valid	1:50	-20
145	IGFBP5	IGFBP5	IGFBP5	Santa Cruz	sc-6006	1314	Goat	Use with Caution	1:1000	4
146	IGFRb	IGFRb	INSR	CST	3027	336	Rabbit	Use with Caution	1:250	-20
147	INPP4b	INPP4b	INPP4B	CST	4039	1065	Rabbit	Valid	1:25	-20
148	IRF-1	IRF-1	IRF1	Santa Cruz	sc-497	1316	Rabbit	Use with Caution	1:200	4
149	IRS1	IRS1	IRS1	Millipore	06-248	802	Rabbit	Valid	1:400	-20
150	JAB1	JAB1	COPS5	Santa Cruz	sc-13157	1394	Mouse	Use with Caution	1:30	4
151	Jak2	Jak2	JAK2	CST	3230	1166	Rabbit	Valid	1:750	-20
152	JNK/SAPK (phospho T183/Y185)	JNK_pT183_Y185	MAPK8	CST	4668	888	Rabbit	Valid	1:30	-20
153	JNK2	JNK2	MAPK9	CST	4672	380	Rabbit	Use with Caution	1:30	-20
154	Lck	Lck	LCK	CST	2752	397	Rabbit	Valid	1:100	-20
155	LDHA	LDHA	LDHA	CST	3582	976	Rabbit	Use with Caution	1:250	-20
156	MAPK (phospho T202/Y204)	MAPK_pT202_Y204	MAPK1, MAPK3	CST	4377	405	Rabbit	Valid	1:30	-20
157	Mcl 1	Mcl-1	MCL1	CST	5453	1222	Rabbit	Valid	1:100	-20
158	MDM2 (phospho S166)	MDM2_pS166	MDM2	CST	3521	1164	Rabbit	Valid	1:50	-20
159	MEK1	MEK1	MAP2K1	Epitomics	1235-1	417	Rabbit	Valid	1:1500	-20
160	MEK1 (phospho S217/S221)	MEK1_pS217_S221	MAP2K1, MAP2K2	CST	9154	1076	Rabbit	Valid	1:50	-20
161	MEK2	MEK2	MAP2K2	CST	9125	1243	Rabbit	Valid	1:50	-20
162	Merlin/NF2	Merlin	NF2	Novus Biologicals	22710002	1046	Rabbit	Use with Caution	1:250	-20
163	MIF	MIF	MIF	Santa Cruz	sc-20121	1323	Rabbit	Use with Caution	1:300	4
164	Mitochondria	Mitochondria	MTCO2	Abcam	ab3298	1067	Mouse	Valid	1:150	-20
165	MMP2	MMP2	MMP2	CST	4022	435	Rabbit	Valid	1:75	-20
166	Monocarboxylic Acid Transporter 4	MCT4	SLC16A4	Millipore	AB3314P	1633	Rabbit	Valid	1:500	-20
167	MSH2	MSH2	MSH2	CST	2850	905	Mouse	Valid	1:30	-20
168	MSH6	MSH6	MSH6	Novus Biologicals	22030002	1063	Rabbit	Use with Caution	1:1000	-20
169	mTOR	mTOR	MTOR	CST	2983	444	Rabbit	Valid	1:1000	-20
170	mTOR (phospho S2448)	mTOR_pS2448	MTOR	CST	2971	446	Rabbit	Use with Caution	1:50	-20
171	Myosin heavy chain 11	Myosin-11	MYH11	Novus Biologicals	21370002	1139	Rabbit	Valid	1:5000	-20
172	Myosin IIa (phospho S1943)	Myosin-IIa_pS1943	MYH9	CST	5026	1160	Rabbit	Valid	1:1000	-20
173	NAPSIN A	NAPSIN-A	NAPSA	Abcam	ab129189	1274	Rabbit	Use with Caution	1:150	-20
174	N-Cadherin	N-Cadherin	CDH2	CST	4061	452	Rabbit	Valid	1:30	-20
175	NDRG1 (phospho T346)	NDRG1_pT346	NDRG1	CST	3217	1126	Rabbit	Valid	1:100	-20
176	NDUFB4	NDUFB4	NDUFB4	Abcam	ab110243	1345	Mouse	Valid	1:30	4
177	NF-kappaB p65 (phospho S536)	NF-kB-p65_pS536	RELA	CST	3033	457	Rabbit	Use with Caution	1:30	-20
178	Notch1	Notch1	NOTCH1	CST	3268	1064	Rabbit	Valid	1:30	-20
179	Notch3	Notch3	NOTCH3	Santa Cruz	sc-5593	767	Rabbit	Use with Caution	1:300	4
180	N-Ras	N-Ras	NRAS	Santa Cruz	sc-31	1136	Mouse	Valid	1:50	4
181	p21	p21	CDKN1A	Santa Cruz	sc-397	470	Rabbit	Valid	1:150	4
182	p27 KIP 1	p27-Kip-1	CDKN1B	Abcam	ab32034	897	Rabbit	Valid	1:50	-20
183	p27/KIP 1 (phospho T198)	p27_pT198	CDKN1B	Abcam	ab64949	878	Rabbit	Valid	1:30	-20
184	p27/Kip1 (phospho T157)	p27_pT157	CDKN1B	R&D Systems	AF1555	842	Rabbit	Use with Caution	1:30	-20
185	p38 alpha MAPK	p38-a	MAPK14	CST	9228	1175	Mouse	Valid	1:300	-20
186	p38 MAPK	p38	MAPK14	CST	9212	478	Rabbit	Valid	1:1500	-20
187	p38 MAPK (phospho T180/Y182)	p38_pT180_Y182	MAPK14	CST	9211	479	Rabbit	Valid	1:50	-20
188	p53	p53	TP53	CST	9282	481	Rabbit	Use with Caution	1:2500	-20
189	p70 S6 Kinase (phospho T389)	p70-S6K_pT389	RPS6KB1	CST	9205	494	Rabbit	Valid	1:50	-20
190	p70/S6K1	p70-S6K1	RPS6KB1	Abcam	ab32529	493	Rabbit	Valid	1:300	-20
191	p90RSK (phospho T573)	p90RSK_pT573	RPS6K	CST	9346	1178	Rabbit	Use with Caution	1:30	-20
192	PAI-1	PAI-1	SERPINE1	BD Biosciences	612024	499	Mouse	Valid	1:100	-20
193	PAR	PAR	PAR	Trevigen	4336-BPC-100	1370	Rabbit	Use with Caution	1:15000	-20
194	PARK7/DJ1	DJ1	PARK7	Abcam	ab76008	891	Rabbit	Valid	1:5000	-20
195	PARP (cleaved D214)	PARP-cleaved	PARP1	CST	9546	501	Mouse	**Used for QC**	1:50	-20
196	PARP-1	PARP1	PARP1	Santa Cruz	sc-7150	1372	Rabbit	Valid	1:1500	4
197	Paxillin	Paxillin	PXN	Epitomics	1500-1	505	Rabbit	Use with Caution	1:500	-20
198	P-Cadherin	P-Cadherin	CDH3	CST	2130	509	Rabbit	Use with Caution	1:50	-20
199	PCNA	PCNA	PCNA	Abcam	ab29	511	Mouse	Use with Caution	1:200	-20
200	Pdcd-1L1	Pdcd-1L1	CD274	Santa Cruz	sc-19090	1234	Goat	Use with Caution	1:100	4
201	Pdcd4	Pdcd4	PDCD4	Rockland	600-401-965	816	Rabbit	Use with Caution	1:750	-20
202	PDGFR beta	PDGFR-b	PDGFRB	CST	3169	1225	Rabbit	Valid	1:100	-20
203	PDK1	PDK1	PDPK1	CST	3062	515	Rabbit	Valid	1:50	-20
204	PDK1 (phospho S241)	PDK1_pS241	PDPK1	CST	3061	516	Rabbit	Valid	1:50	-20
205	PEA-15	PEA-15	PEA15	CST	2780	1017	Rabbit	Valid	1:100	-20
206	PED/PEA-15 (phospho S116)	PEA-15_pS116	PEA15	Invitrogen	44-836G	1018	Rabbit	Valid	1:	-20
207	PI3 Kinase p110 alpha	PI3K-p110-a	PIK3CA	CST	4255	808	Rabbit	Use with Caution	1:75	-20
208	PI3K p110 beta	PI3K-p110-b	PIK3CB	Santa Cruz	sc-376412	1330	Mouse	Use with Caution	1:60	4
209	PI3K p85	PI3K-p85	PIK3R1	Millipore	06-195	523	Rabbit	Valid	1:15000	-20
210	PKC alpha	PKC-a	PRKCA	Millipore	05-154	529	Mouse	Valid	1:250	-20
211	PKC alpha (phospho S657)	PKC-a_pS657	PRKCA	Millipore	06-822	530	Rabbit	Use with Caution	1:2000	-20
212	PKC beta II (phospho S660)	PKC-b-II_pS660	PRKCA, PRKCB PRKCD, PRKCE PRKCH, PRKCQ	CST	9371	1137	Rabbit	Valid	1:200	-20
213	PKC delta (phospho S664)	PKC-delta_pS664	PRKCD	Millipore	07-875	932	Rabbit	Valid	1:100	-20
214	PLC gamma2 (phospho Y759)	PLC-gamma2_pY759	PLCG2	CST	3874	1030	Rabbit	Use with Caution	1:30	-20
215	PLK1	PLK1	PLK1	CST	4513	754	Rabbit	Use with Caution	1:125	-20
216	PMS2	PMS2	PMS2	Novus Biologicals	22510002	1246	Rabbit	Valid	1:1500	-20
217	PRAS40	PRAS40	AKT1S1	Invitrogen	AHO1031	738	Mouse	Use with Caution	1:250	-20
218	PRAS40 (phospho T246)	PRAS40_pT246	AKT1S1	Life Technologies	441100G	739	Rabbit	Valid	1:500	-20
219	PREX1	PREX1	PREX1	Abcam	ab102739	1204	Rabbit	Valid	1:150	-20
220	Progesterone Repector	PR	PGR	Abcam	ab32085	549	Rabbit	Valid	1:50	-20
221	PTEN	PTEN	PTEN	CST	9552	566	Rabbit	Valid	1:500	-20
222	Puma	Puma	BBC3	CST	4976	1290	Rabbit	Use with Caution	1:50	-20
223	PYGM	PYGM	PYGM	Novus Biologicals	H00005837-M10	1245	Mouse	Use with Caution	1:500	-20
224	Rab11	Rab11	RAB11A,B	CST	3539	1083	Rabbit	Under Evaluation	1:30	-20
225	Rab25	Rab25	RAB25	CST	4314	1150	Rabbit	Valid	1:30	-20
226	Rad50	Rad50	RAD50	Millipore	05-525	987	Mouse	Valid	1:100	-20
227	Rad51	Rad51	RAD51	CST	8875	1262	Rabbit	Valid	1:30	-20
228	Raptor	Raptor	RPTOR	CST	2280	1128	Rabbit	Valid	1:300	-20
229	Rb	Rb	RB1	CST	9309	552	Mouse	**Used for QC**	1:100	-20
230	Rb (phospho S807/S811)	Rb_pS807_S811	RB1	CST	9308	557	Rabbit	Valid	1:500	-20
231	RBM15	RBM15	RBM15	Novus Biologicals	21390002	1138	Rabbit	Valid	1:5000	-20
232	Rheb	Rheb	RHEB	R&D Systems	MAB3426	847	Mouse	Use with Caution	1:75	-20
233	Rictor	Rictor	RICTOR	CST	2114	1129	Rabbit	Use with Caution	1:100	-20
234	Rictor (phospho T1135)	Rictor_pT1135	RICTOR	CST	3806	1130	Rabbit	Valid	1:200	-20
235	Rock-1	Rock-1	ROCK1	Santa Cruz	sc-5560	1334	Rabbit	Use with Caution	1:1000	4
236	RPA32	RPA32	RPA32	CST	2208	1368	Rat	Use with Caution	1:500	-20
237	RSK	RSK	RPS6KA1 RPS6KA2 RPS6KA3	CST	9347	759	Rabbit	Use with Caution	1:150	-20
238	S6 (phospho S235/S236)	S6_pS235_S236	RPS6	CST	2211	600	Rabbit	Valid	1:2500	-20
239	S6 (phospho S240/S244)	S6_pS240_S244	RPS6	CST	2215	601	Rabbit	Valid	1:1000	-20
240	SCD	SCD	SCD	Santa Cruz	sc-58420	1127	Mouse	Valid	1:30	4
241	SDHA	SDHA	SDHA	CST	11998	1339	Rabbit	Valid	1:250	-20
242	SF2/ASF	SF2	SRSF1	Invitrogen	32-4500	1131	Mouse	Valid	1:150	-20
243	Shc (phospho Y317)	Shc_pY317	SHC1	CST	2431	1031	Rabbit	Valid	1:30	-20
244	SHP-2 (phospho Y542)	SHP-2_pY542	PTPN11	CST	3751	1180	Rabbit	Use with Caution	1:75	-20
245	Smac/Diablo	Smac	DIABLO	CST	2954	610	Mouse	**Used for QC**	1:150	-20
246	Smad1	Smad1	SMAD1	Abcam	ab33902	922	Rabbit	Valid	1:750	-20
247	Smad3	Smad3	SMAD3	Abcam	ab40854	796	Rabbit	Valid	1:150	-20
248	Smad4	Smad4	SMAD4	Santa Cruz	sc-7966	920	Mouse	Valid	1:30	4
249	Snail	Snail	SNAI1	CST	3895	616	Mouse	**Used for QC**	1:50	-20
250	SOD2	SOD2	SOD2	CST	13141	1328	Rabbit	Valid	1:2500	-20
251	Src	Src	SRC	Millipore	05-184	621	Mouse	Valid	1:200	-20
252	Src Family (phospho Y416)	Src_pY416	SRC, LYN, FYN LCK, YES1, HCK	CST	2101	623	Rabbit	Valid	1:500	-20
253	Src (phospho Y527)	Src_pY527	SRC, YES1, FYN FGR	CST	2105	626	Rabbit	Valid	1:30	-20
254	Stat3	Stat3	STAT3	CST	4904	1197	Rabbit	Use with Caution	1:3000	-20
255	Stat3 (phospho Y705)	Stat3_pY705	STAT3	CST	9131	637	Rabbit	Valid	1:30	-20
256	Stat5a	Stat5a	STAT5A	Abcam	ab32043	638	Rabbit	Valid	1:250	-20
257	Stathmin 1	Stathmin-1	STMN1	Abcam	ab52630	718	Rabbit	Valid	1:75	-20
258	Syk	Syk	SYK	Santa Cruz	sc-1240	1033	Mouse	Valid	1:3000	4
259	Tau	Tau	TAU	Millipore	05-348	646	Mouse	Use with Caution	1:100	-20
260	TAZ	TAZ	WWTR1	CST	2149	777	Rabbit	Valid	1:50	-20
261	TFAM	TFAM	TFAM	CST	7495	1333	Rabbit	Valid	1:300	-20
262	TIGAR	TIGAR	C12ORF5	Abcam	ab137573	1107	Rabbit	Valid	1:100	-20
263	Transferrin Receptor	TFRC	TFRC	Novus Biologicals	22500002	1140	Rabbit	Valid	1:15000	-20
264	Transglutaminase II	Transglutaminase	TGM2	Lab Vision	MS-224-P1	908	Mouse	Valid	1:150	-20
265	TSC1/Hamartin	TSC1	TSC1	CST	4906	1125	Rabbit	Use with Caution	1:200	-20
266	TSC2/Tuberin (phospho T1462)	Tuberin_pT1462	TSC2	CST	3617	671	Rabbit	Valid	1:30	-20
267	TTF1	TTF1	NKX2-1	Abcam	ab76013	1081	Rabbit	Valid	1:30	-20
268	Tuberin	Tuberin	TSC2	Abcam	ab32554	670	Rabbit	Valid	1:2500	-20
269	Twist	TWIST	TWIST2	Santa Cruz	sc-81417	1353	Mouse	Use with Caution	1:30	4
270	Tyro3	Tyro3	TYRO3	CST	5585	1080	Rabbit	Valid	1:30	-20
271	UBAC1	UBAC1	UBAC1	Sigma-Aldrich	HPA005651	1270	Rabbit	Valid	1:250	-20
272	UGT1A	UGT1A	UGT1A1	Santa Cruz	sc-271268	1267	Mouse	Valid	1:75	4
273	UQCRC2	UQCRC2	UQCRC2	Abcam	ab14745	1256	Mouse	Use with Caution	1:50	4
274	VDAC1/Porin	Porin	VDAC1	Abcam	ab14734	1254	Mouse	Valid	1:300	-20
275	VEGF Receptor 2	VEGFR-2	KDR	CST	2479	688	Rabbit	Valid	1:12000	-20
276	**VHL**	VHL	VHL	BD Biosciences	556347	693	Mouse	Under Evaluation (Targeting EPPK1)	1:	4
277	Vimentin	Vimentin	VIM	Dako	M0725	1393	Mouse	Use with Caution	1:250	4
278	XBP1	XBP1	XBP1	Santa Cruz	sc-32136	1044	Goat	Use with Caution	1:200	4
279	XIAP	XIAP	XIAP	CST	2042	699	Rabbit	Use with Caution	1:100	-20
280	XPA	XPA	XPA	Santa Cruz	sc-56813	1359	Mouse	Valid	1:75	4
281	XPF	XPF	XPF	Abcam	ab3299	1354	Mouse	Use with Caution	1:100	-20
282	XRCC1	XRCC1	XRCC1	CST	2735	906	Rabbit	Use with Caution	1:30	-20
283	YAP	YAP	YAP1	Santa Cruz	sc-15407	780	Rabbit	Under Evaluation	1:200	4
284	YAP (phospho S127)	YAP_pS127	YAP1	CST	4911	782	Rabbit	Under Evaluation	1:750	-20
285	YB1	YB1	YBX1	Novus Biologicals	17250002	700	Rabbit	Valid	1:750	-20
286	YB1 (phospho S102)	YB1_pS102	YBX1	CST	2900	835	Rabbit	Valid	1:50	-20
	**VHL antibody has been identified to recognize EPPK1 by MS, RNAi and correlation with RNA expression

## Sheet: Previous_Standard Ab List_291
#	Official Ab Name	Ab Name Reported on Dataset	Gene Name	Company	Catalog #	Internal Ab ID	Species	Validation Status*	RPPA Dilution	Storage
1	14-3-3 beta	14-3-3-beta	YWHAB	Santa Cruz	sc-628	882	Rabbit	Valid	1:75	4
2	14-3-3 epsilon	14-3-3-epsilon	YWHAE	Santa Cruz	sc-23957	913	Mouse	Use with Caution	1:50	4
3	14-3-3 zeta	14-3-3-zeta	YWHAZ	Santa Cruz	sc-1019	883	Rabbit	Valid	1:5000	4
4	4E-BP1	4E-BP1	EIF4EBP1	CST	9452	2	Rabbit	Valid	1:100	-20
5	4E-BP1 (phospho S65)	4E-BP1_pS65	EIF4EBP1	CST	9456	3	Rabbit	Valid	1:250	-20
6	4E-BP1 (phospho T37/T46)	4E-BP1_pT37_T46	EIF4EBP1	CST	9459	6	Rabbit	Valid	1:2000	-20
7	53BP1	53BP1	TP53BP1	CST	4937	985	Rabbit	Valid	1:300	-20
8	Acetyl CoA Carboxylase (phospho S79)	ACC_pS79	ACACA, ACACB	CST	3661	13	Rabbit	Valid	1:20000	-20
9	Acetyl CoA Carboxylase 1	ACC1	ACACA	Abcam	ab45174	14	Rabbit	Use with Caution	1:500	-20
10	ACVRL1	ACVRL1	ACVRL1	Abcam	ab108207	1086	Rabbit	Use with Caution	1:30	-20
11	ADAR1	ADAR1	ADAR	Abcam	ab88574	1198	Mouse	Valid	1:200	-20
12	Akt	Akt	AKT1,2,3	CST	4691	1084	Rabbit	Valid	1:10000	-20
13	Akt (phospho S473)	Akt_pS473	AKT1,2,3	CST	9271	230	Rabbit	Valid	1:150	-20
14	Akt (phospho T308)	Akt_pT308	AKT1,2,3	CST	2965	1154	Rabbit	Valid	1:500	-20
15	AMPK alpha	AMPKa	PRKAA1	CST	2532	39	Rabbit	Use with Caution	1:200	-20
16	AMPK alpha (phospho T172)	AMPKa_pT172	PRKAA1	CST	2535	40	Rabbit	Use with Caution	1:100	-20
17	Androgen Receptor	AR	AR	Abcam	ab52615	756	Rabbit	Valid	1:100	-20
18	Annexin I	Annexin-I	ANXA1	BD Biosciences	610066	1208	Mouse	Valid	1:5000	-20
19	Annexin VII	Annexin-VII	ANXA7	BD Biosciences	610668	1142	Mouse	Valid	1:30	-20
20	A-Raf	A-Raf	ARAF	CST	4432	1217	Rabbit	Valid	1:150	-20
21	ARHI	ARHI	DIRAS3	MDACC Laboratory	Bast Lab	1273	Mouse	Use with Caution	1:200	-20
22	ARID1A	ARID1A	ARID1A	Sigma-Aldrich	HPA005456	1442	Rabbit	Use with Caution	1:1000	-20
23	Atg3	Atg3	ATG3	CST	3415	1612	Rabbit	Valid	1:750	-20
24	Atg7	Atg7	ATG7	CST	8558	1613	Rabbit	Valid	1:1000	-20
25	ATM	ATM	ATM	CST	2873	1363	Rabbit	Valid	1:250	-20
26	ATM (phospho S1981)	ATM_pS1981	ATM	CST	5883	1364	Rabbit	Valid	1:25	-20
27	ATP5A	ATP5A	ATP5A	Abcam	ab14748	1289	Mouse	Use with Caution	1:500	4
28	Aurora B/AIM1	Aurora-B	AIM1	CST	3094	1404	Rabbit	Valid	1:50	-20
29	Axl	Axl	AXL	CST	8661	1271	Rabbit	Valid	1:1000	-20
30	B7-H3	B7-H3	CD276	CST	14058	1725	Rabbit	Use with Caution	1:750	-20
31	B7-H4	B7-H4	VTCN1	CST	14572	1726	Rabbit	Use with Caution	1:750	-20
32	Bad (phospho S112)	Bad_pS112	BAD	CST	9291	63	Rabbit	Valid	1:50	-20
33	Bak	Bak	BAK1	Abcam	ab32371	71	Rabbit	Use with Caution	1:30	-20
34	BAP1	BAP1	BAP1	Santa Cruz	sc-28383	1207	Mouse	Valid	1:125	4
35	Bax	Bax	BAX	CST	2772	73	Rabbit	Valid	1:100	-20
36	Bcl2	Bcl2	BCL2	Dako	M0887	80	Mouse	Valid	1:50	4
37	Bcl2A1	Bcl2A1	BCL2A1	Abnova	PAB8528	1299	Rabbit	Valid	1:250	-20
38	Bcl-xL	Bcl-xL	BCL2L1	CST	2762	85	Rabbit	Valid	1:100	-20
39	Beclin	Beclin	BECN1	Santa Cruz	sc-10086	87	Goat	Use with Caution	1:250	4
40	beta Actin	b-Actin	ACTB	CST	4970	1169	Rabbit	Use with Caution	1:75	-20
41	beta Catenin	b-Catenin	CTNNB1	CST	9562	75	Rabbit	Valid	1:1500	-20
42	beta Catenin (phospho T41/S45)	b-Catenin_pT41_S45	CTNNB1	CST	9565	1170	Rabbit	Valid	1:30	-20
43	Bid	Bid	BID	Abcam	ab32060	88	Rabbit	Use with Caution	1:30	-20
44	Bim	Bim	BCL2L11	Abcam	ab32158	90	Rabbit	Valid	1:400	-20
45	B-Raf	B-Raf	BRAF	Abcam	ab33899	92	Rabbit	Valid	1:75	-20
46	B-Raf (phospho S445)	B-Raf_pS445	BRAF	CST	2696	94	Rabbit	Valid	1:1000	-20
47	BRD4	BRD4	BRD4	CST	13440	1567	Rabbit	Valid	1:200	-20
48	c-Abl	c-Abl	ABL	CST	2862	1565	Rabbit	Valid	1:50	-20
49	Caspase-3 active	Caspase-3	CASP3	Abcam	ab32042	108	Rabbit	Use with Caution	1:250	-20
50	Caspase-7 (cleaved D198)	Caspase-7-cleaved	CASP7	CST	9491	109	Rabbit	Use with Caution	1:75	-20
51	Caspase-8	Caspase-8	CASP8	CST	9746	951	Mouse	**Used for QC**	1:150	-20
52	Caveolin-1	Caveolin-1	CAV1	CST	3238	114	Rabbit	Valid	1:5000	-20
53	CD171 (L1)	CD171	L1CAM	BioLegend	826701	1737	Mouse	Valid	1:1000	4
54	CD26	CD26	CD26	Abcam	ab28340	1308	Rabbit	Valid	1:1000	-20
55	CD29	CD29	ITGB1	BD Biosciences	610467	1206	Mouse	Valid	1:30	-20
56	CD31	CD31	PECAM1	Dako	M0823	127	Mouse	Valid	1:30	4
57	CD44	CD44	CD44	CST	3570	1398	Mouse	Use with Caution	1:50	-20
58	CD49b	CD49b	ITGA2	BD Biosciences	611016	937	Mouse	Valid	1:50	-20
59	CDK1	CDK1	CDK1	Abcam	ab32384	1658	Rabbit	Use with Caution	1:1000	-20
60	CDKN2A/p16INK4a	p16INK4a	CDKN2A	Abcam	ab81278	1231	Rabbit	Valid	1:500	-20
61	Chk1	Chk1	CHEK1	CST	2360	1203	Mouse	Use with Caution	1:250	-20
62	Chk1 (phospho S296)	Chk1_pS296	CHEK1	Abcam	ab79758	1348	Rabbit	Valid	1:125	-20
63	Chk1 (phospho S345)	Chk1_pS345	CHEK1	CST	2348	903	Rabbit	Use with Caution	1:30	-20
64	Chk2	Chk2	CHEK2	CST	3440	146	Mouse	Valid	1:50	-20
65	Chk2 (phospho T68)	Chk2_pT68	CHEK2	CST	2197	147	Rabbit	Use with Caution	1:125	-20
66	c-Jun ( phospho S73)	c-Jun_pS73	JUN	CST	9164	155	Rabbit	Valid	1:30	-20
67	c-Kit	c-Kit	KIT	Abcam	ab32363	157	Rabbit	Valid	1:30	-20
68	Claudin 7	Claudin-7	CLDN7	Novus Biologicals	NB100-91714	852	Rabbit	Valid	1:300	-20
69	c-Met	c-Met	MET	CST	3127	726	Mouse	**Used for QC**	1:250	-20
70	c-Met (phospho Y1234/Y1235)	c-Met_pY1234_Y1235	MET	CST	3129	727	Rabbit	Valid	1:100	-20
71	c-Myc	c-Myc	MYC	Santa Cruz	sc-764	1143	Rabbit	Use with Caution	1:125	4
72	COG3	COG3	COG3	ProteinTech	11130-1-AP	1656	Rabbit	Valid	1:750	-20
73	COL6A1	Collagen-VI	COL6A1	Santa Cruz	sc-20649	171	Rabbit	Valid	1:5000	4
74	Complex II Subunit	Complex-II-Subunit	SDHB	Invitrogen	459230	1069	Mouse	Valid	1:200	4
75	Connexin 43	Connexin-43	CNST43	CST	3512	1568	Rabbit	Use with Caution	1:150	-20
76	Coup-TFII	Coup-TFII	NR2F2	CST	6434	1571	Rabbit	Use with Caution	1:50	-20
77	Cox IV	Cox-IV	COX4I1	Abcam	ab14744	1253	Mouse	Use with Caution	1:50	4
78	Cox2	Cox2	PTGS2	CST	4842	1218	Rabbit	Use with Caution	1:50	-20
79	C-Raf (phospho S338)	C-Raf_pS338	RAF1	CST	9427	179	Rabbit	Valid	1:100	-20
80	C-Raf/Raf-1	C-Raf	RAF1	Millipore	04-739	1201	Rabbit	Use with Caution	1:200	-20
81	CXCR4	CXCR4	CXCR4	Abcam	ab2074	1307	Rabbit	Use with Caution	1:400	4
82	Cyclin B1	Cyclin-B1	CCNB1	Epitomics	1495-1	192	Rabbit	Valid	1:1500	-20
83	Cyclin D1	Cyclin-D1	CCND1	Santa Cruz	sc-718	194	Rabbit	Valid	1:200	4
84	Cyclin E1	Cyclin-E1	CCNE1	Santa Cruz	sc-247	201	Mouse	Valid	1:30	4
85	Cyclophilin F	Cyclophilin-F	PPIF	Abcam	ab110324	1257	Mouse	Valid	1:50000	4
86	Cytokeratin 19	Cytokeratin-19	KRT19	Dako	M0888	1399	Mouse	Use with Caution	1:50	4
87	Detyrosinated alpha-Tubulin	D-a-Tubulin	TUBA1A	Abcam	ab48389	1379	Rabbit	Valid	1:500	-20
88	Dimethyl-Histone H3 (Lys4)	DM-Histone-H3	HISTH3	Millipore	07-030	1380	Rabbit	Valid	1:1500	-20
89	Dimethyl-K9 Histone H3	DM-K9-Histone-H3	H3K9ME2	Abcam	ab32521	1397	Rabbit	Use with Caution	1:250	-20
90	DUSP4/MKP2	DUSP4	DUSP4	CST	5149	1406	Rabbit	Valid	1:250	-20
91	Dvl3	Dvl3	DVL3	CST	3218	940	Rabbit	Valid	1:30	-20
92	E2F-1	E2F1	E2F1	Santa Cruz	sc-251	1261	Mouse	Valid	1:30	4
93	E-Cadherin	E-Cadherin	CDH1	CST	3195	1099	Rabbit	Valid	1:300	-20
94	eEF2	eEF2	EEF2	CST	2332	1060	Rabbit	Use with Caution	1:50	-20
95	eEF2K	eEF2K	EEF2K	CST	3692	1061	Rabbit	Valid	1:50	-20
96	EGFR	EGFR	EGFR	CST	2232	1120	Rabbit	Valid	1:100	-20
97	EGFR (phospho Y1068)	EGFR_pY1068	EGFR	CST	2234	217	Rabbit	Use with Caution (also sees pHer2)	1:75	-20
98	EGFR (phospho Y1173)	EGFR_pY1173	EGFR	Abcam	ab32578	221	Rabbit	Valid	1:50	-20
99	eIF4E	eIF4E	EIF4E	CST	9742	722	Rabbit	Valid	1:75	-20
100	eIF4G	eIF4G	EIF4G1	CST	2498	1124	Rabbit	Use with Caution	1:1000	-20
101	Elk1 (phospho S383)	Elk1_pS383	ELK1	CST	9181	228	Rabbit	Use with Caution	1:50	-20
102	Epithelial Membrane Antigen	EMA	EMA	Dako	M061329-2	1350	Mouse	Use with Caution	1:1000	4
103	ErbB2/HER2	HER2	ERBB2	Lab Vision	MS-325-P1	1038	Mouse	Valid	1:3000	4
104	ErbB2/HER2 (phospho Y1248)	HER2_pY1248	ERBB2	R&D Systems	AF1768	1075	Rabbit	Use with Caution (likely sees pEGFR)	1:1500	-20
105	ErbB3/HER3	HER3	ERBB3	Santa Cruz	sc-285	911	Rabbit	Valid	1:300	4
106	ErbB3/HER3 (phospho Y1289)	HER3_pY1289	ERBB3	CST	4791	728	Rabbit	Use with Caution	1:50	-20
107	ERCC1	ERCC1	ERCC1	Santa Cruz	sc-17809	1357	Mouse	Valid	1:30	4
108	ERCC5	ERCC5	ERCC5	ProteinTech	11331-1-AP	1355	Rabbit	Use with Caution	1:250	-20
109	ERRFI1/MIG6	MIG6	ERRFI1	Sigma-Aldrich	WH0054206M1	1062	Mouse	Valid	1:50	-20
110	Estrogen Receptor	ER	ESR1	Lab Vision	RM-9101	238	Rabbit	Valid	1:40	4
111	Ets-1	Ets-1	ETS1	Bethyl	A303-501A	1200	Rabbit	Valid	1:100	4
112	FAK	FAK	PTK2	Abcam	ab40794	252	Rabbit	Use with Caution	1:1000	-20
113	FAK (phospho Y397)	FAK_pY397	PTK2	CST	3283	1227	Rabbit	Valid	1:30	-20
114	Fatty Acid Synthase	FASN	FASN	CST	3180	1156	Rabbit	Valid	1:1000	-20
115	Fibronectin	Fibronectin	FN1	Epitomics	1574-1	262	Rabbit	Valid	1:10000	-20
116	FoxM1	FoxM1	FOXM1	CST	5436	1123	Rabbit	Valid	1:30	-20
117	FoxO3a	FoxO3a	FOXO3	CST	2497	1122	Rabbit	Use with Caution	1:25	-20
118	FoxO3a (phospho S318/S321)	FoxO3a_pS318_S321	FOXO3	CST	9465	270	Rabbit	Use with Caution	1:30	-20
119	FRA-1	FRA-1	FRA1	Santa Cruz	sc-605	1184	Rabbit	Use with Caution	1:100	4
120	G6PD	G6PD	G6PD	Santa Cruz	sc-373887	1155	Mouse	Valid	1:75	4
121	Gab2	Gab2	GAB2	CST	3239	943	Rabbit	Valid	1:300	-20
122	GAPDH	GAPDH	GAPDH	Life Technologies	AM4300	274	Mouse	Use with Caution	1:50000	-20
123	GATA3	GATA3	GATA3	BD Biosciences	558686	764	Mouse	Valid	1:300	4
124	GCN5L2	GCN5L2	KAT2A	CST	3305	1263	Rabbit	Valid	1:30	-20
125	Glutamate Dehydrogenase1/2	Glutamate-D1-2	GLUD	CST	12793	1617	Rabbit	Use with Caution	1:500	-20
126	Glutaminase	Glutaminase	GLS	Abcam	ab156876	1491	Rabbit	Use with Caution	1:250	-20
127	Glycogen Synthase	Gys	GYS1	CST	3886	1035	Rabbit	Valid	1:1500	-20
128	Glycogen Synthase (phospho S641)	Gys_pS641	GYS1	CST	3891	1036	Rabbit	Valid	1:250	-20
129	GPBB	GPBB	PYGB	Novus Biologicals	NBP1-32799	1248	Rabbit	Valid	1:200	-20
130	GSK-3alpha/beta	GSK-3a-b	GSK3A, GSK3B	Santa Cruz	sc-7291	284	Mouse	Valid	1:750	4
131	GSK-3alpha/beta (phospho S21/S9)	GSK-3a-b_pS21_S9	GSK3A, GSK3B	CST	9331	285	Rabbit	Valid	1:200	-20
132	H2AX (phospho S140)	H2AX_pS140	H2AX	Pierce Biotechnology	MA1-2022	1409	Mouse	Use with Caution	1:400	-20
133	Heregulin	Heregulin	NRG1	CST	2573	890	Rabbit	Valid	1:30	-20
134	HES1	HES1	HES1	CST	11988	1582	Rabbit	Valid	1:1000	-20
135	Hexokinase II	Hexokinase-II	HK2	CST	2867	1023	Rabbit	Valid	1:50	-20
136	HIAP	HIAP	BIRC2	Millipore	07-759	930	Rabbit	Use with Caution	1:100	-20
137	Hif-1 alpha	Hif-1-alpha	HIF1A	BD Biosciences	610958	1402	Mouse	Use with Caution	1:50	-20
138	Histone H3	Histone-H3	H3F3A, H3F3B	Abcam	ab1791	1250	Rabbit	Valid	1:3000	-20
139	HSP27	HSP27	HSP27	CST	2402	321	Mouse	Use with Caution	1:100	-20
140	HSP27 (phospho S82)	HSP27_pS82	HSBP1	CST	2401	323	Rabbit	Valid	1:75	-20
141	HSP70	HSP70	HSP70	CST	4872	325	Rabbit	Use with Caution	1:150	-20
142	IGF1R (phospho Y1135/Y1136)	IGF1R_pY1135_Y1136	IGF1R	CST	3024	1221	Rabbit	Valid	1:30	-20
143	IGFBP2	IGFBP2	IGFBP2	CST	3922	335	Rabbit	Valid	1:50	-20
144	IGFBP5	IGFBP5	IGFBP5	Santa Cruz	sc-6006	1314	Goat	Use with Caution	1:1000	4
145	IGFRb	IGFRb	INSR	CST	3027	336	Rabbit	Use with Caution	1:250	-20
146	INPP4b	INPP4b	INPP4B	CST	4039	1065	Rabbit	Valid	1:25	-20
147	IRF-1	IRF-1	IRF1	Santa Cruz	sc-497	1316	Rabbit	Use with Caution	1:200	4
148	IRS1	IRS1	IRS1	Millipore	06-248	802	Rabbit	Valid	1:400	-20
149	JAB1	JAB1	COPS5	Santa Cruz	sc-13157	1394	Mouse	Use with Caution	1:30	4
150	Jagged1	Jagged1	JAG1	Abcam	ab109536	1413	Rabbit	Valid	1:750	-20
151	Jak2	Jak2	JAK2	CST	3230	1166	Rabbit	Valid	1:750	-20
152	JNK/SAPK (phospho T183/Y185)	JNK_pT183_Y185	MAPK8	CST	4668	888	Rabbit	Valid	1:30	-20
153	JNK2	JNK2	MAPK9	CST	4672	380	Rabbit	Use with Caution	1:30	-20
154	LC3A/B	LC3A-B	LC3AB	CST	4108	1618	Rabbit	Use with Caution	1:500	-20
155	Lck	Lck	LCK	CST	2752	397	Rabbit	Valid	1:100	-20
156	LDHA	LDHA	LDHA	CST	3582	976	Rabbit	Use with Caution	1:250	-20
157	MAPK (phospho T202/Y204)	MAPK_pT202_Y204	MAPK1, MAPK3	CST	4377	405	Rabbit	Valid	1:30	-20
158	Mcl 1	Mcl-1	MCL1	CST	5453	1222	Rabbit	Valid	1:100	-20
159	MDM2 (phospho S166)	MDM2_pS166	MDM2	CST	3521	1164	Rabbit	Valid	1:50	-20
160	MEK1	MEK1	MAP2K1	Epitomics	1235-1	417	Rabbit	Valid	1:1500	-20
161	MEK1 (phospho S217/S221)	MEK1_pS217_S221	MAP2K1 MAP2K2	CST	9154	1076	Rabbit	Valid	1:50	-20
162	MEK2	MEK2	MAP2K2	CST	9125	1243	Rabbit	Valid	1:50	-20
163	Merlin/NF2	Merlin	NF2	Novus Biologicals	22710002	1046	Rabbit	Use with Caution	1:250	-20
164	MIF	MIF	MIF	Santa Cruz	sc-20121	1323	Rabbit	Use with Caution	1:300	4
165	Mitochondria	Mitochondria	MTCO2	Abcam	ab3298	1067	Mouse	Valid	1:150	-20
166	MMP2	MMP2	MMP2	CST	4022	435	Rabbit	Valid	1:75	-20
167	Monocarboxylic Acid Transporter 4	MCT4	SLC16A4	Millipore	AB3314P	1633	Rabbit	Valid	1:500	-20
168	MSH2	MSH2	MSH2	CST	2850	905	Mouse	Valid	1:30	-20
169	MSH6	MSH6	MSH6	Novus Biologicals	22030002	1063	Rabbit	Use with Caution	1:1000	-20
170	mTOR	mTOR	MTOR	CST	2983	444	Rabbit	Valid	1:1000	-20
171	mTOR (phospho S2448)	mTOR_pS2448	MTOR	CST	2971	446	Rabbit	Use with Caution	1:50	-20
172	Myosin heavy chain 11	Myosin-11	MYH11	Novus Biologicals	21370002	1139	Rabbit	Valid	1:5000	-20
173	Myosin IIa (phospho S1943)	Myosin-IIa_pS1943	MYH9	CST	5026	1160	Rabbit	Valid	1:1000	-20
174	NAPSIN A	NAPSIN-A	NAPSA	Abcam	ab129189	1274	Rabbit	Use with Caution	1:150	-20
175	N-Cadherin	N-Cadherin	CDH2	CST	4061	452	Rabbit	Valid	1:30	-20
176	NDRG1 (phospho T346)	NDRG1_pT346	NDRG1	CST	3217	1126	Rabbit	Valid	1:100	-20
177	NDUFB4	NDUFB4	NDUFB4	Abcam	ab110243	1345	Mouse	Valid	1:30	4
178	NF-kappaB p65 (phospho S536)	NF-kB-p65_pS536	RELA	CST	3033	457	Rabbit	Use with Caution	1:30	-20
179	Notch1	Notch1	NOTCH1	CST	3268	1064	Rabbit	Valid	1:30	-20
180	Notch3	Notch3	NOTCH3	Santa Cruz	sc-5593	767	Rabbit	Use with Caution	1:300	4
181	N-Ras	N-Ras	NRAS	Santa Cruz	sc-31	1136	Mouse	Valid	1:50	4
182	p21	p21	CDKN1A	Santa Cruz	sc-397	470	Rabbit	Valid	1:150	4
183	p27 KIP 1	p27-Kip-1	CDKN1B	Abcam	ab32034	897	Rabbit	Valid	1:50	-20
184	p27/KIP 1 (phospho T198)	p27_pT198	CDKN1B	Abcam	ab64949	878	Rabbit	Valid	1:30	-20
185	p27/Kip1 (phospho T157)	p27_pT157	CDKN1B	R&D Systems	AF1555	842	Rabbit	Use with Caution	1:30	-20
186	p38 MAPK	p38	MAPK14	CST	9212	478	Rabbit	Valid	1:1500	-20
187	p38 MAPK (phospho T180/Y182)	p38_pT180_Y182	MAPK14	CST	9211	479	Rabbit	Valid	1:50	-20
188	p53	p53	TP53	CST	9282	481	Rabbit	Use with Caution	1:2500	-20
189	p70 S6 Kinase (phospho T389)	p70-S6K_pT389	RPS6KB1	CST	9205	494	Rabbit	Valid	1:50	-20
190	p70/S6K1	p70-S6K1	RPS6KB1	Abcam	ab32529	493	Rabbit	Valid	1:300	-20
191	p90RSK (phospho T573)	p90RSK_pT573	RPS6K	CST	9346	1178	Rabbit	Use with Caution	1:30	-20
192	PAI-1	PAI-1	SERPINE1	BD Biosciences	612024	499	Mouse	Valid	1:100	-20
193	PAR	PAR	PAR	Trevigen	4336-BPC-100	1370	Rabbit	Use with Caution	1:15000	-20
194	PARK7/DJ1	DJ1	PARK7	Abcam	ab76008	891	Rabbit	Valid	1:5000	-20
195	PARP-1	PARP1	PARP1	Santa Cruz	sc-7150	1372	Rabbit	Valid	1:1500	4
196	Paxillin	Paxillin	PXN	Epitomics	1500-1	505	Rabbit	Use with Caution	1:500	-20
197	P-Cadherin	P-Cadherin	CDH3	CST	2130	509	Rabbit	Use with Caution	1:50	-20
198	PCNA	PCNA	PCNA	Abcam	ab29	511	Mouse	Use with Caution	1:200	-20
199	Pdcd-1L1	Pdcd-1L1	CD274	Santa Cruz	sc-19090	1234	Goat	Use with Caution	1:100	4
200	Pdcd4	Pdcd4	PDCD4	Rockland	600-401-965	816	Rabbit	Use with Caution	1:750	-20
201	PDGFR beta	PDGFR-b	PDGFRB	CST	3169	1225	Rabbit	Valid	1:100	-20
202	PDK1	PDK1	PDPK1	CST	3062	515	Rabbit	Valid	1:50	-20
203	PDK1 (phospho S241)	PDK1_pS241	PDPK1	CST	3061	516	Rabbit	Valid	1:50	-20
204	PD-L1	PD-L1	CD274	CST	13684	1724	Rabbit	Use with Caution	1:750	-20
205	PEA-15	PEA-15	PEA15	CST	2780	1017	Rabbit	Valid	1:100	-20
206	PED/PEA-15 (phospho S116)	PEA-15_pS116	PEA15	Invitrogen	44-836G	1018	Rabbit	Valid	1:1000	-20
207	PI3 Kinase p110 alpha	PI3K-p110-a	PIK3CA	CST	4255	808	Rabbit	Use with Caution	1:75	-20
208	PI3K p110 beta	PI3K-p110-b	PIK3CB	Santa Cruz	sc-376412	1330	Mouse	Use with Caution	1:60	4
209	PI3K p85	PI3K-p85	PIK3R1	Millipore	06-195	523	Rabbit	Valid	1:15000	-20
210	PKA RI alpha	PKA-a	PRKAR1A	CST	5675	1667	Rabbit	Valid	1:200	-20
211	PKC alpha	PKC-a	PRKCA	Millipore	05-154	529	Mouse	Valid	1:250	-20
212	PKC alpha (phospho S657)	PKC-a_pS657	PRKCA	Millipore	06-822	530	Rabbit	Use with Caution	1:2000	-20
213	PKC beta II (phospho S660)	PKC-b-II_pS660	PRKCA, PRKCB PRKCD, PRKCE PRKCH, PRKCQ	CST	9371	1137	Rabbit	Valid	1:200	-20
214	PKC delta (phospho S664)	PKC-delta_pS664	PRKCD	Millipore	07-875	932	Rabbit	Valid	1:100	-20
215	PKM2	PKM2	PKM2	CST	4053	1025	Rabbit	Use with Caution	1:300	-20
216	PLC gamma2 (phospho Y759)	PLC-gamma2_pY759	PLCG2	CST	3874	1030	Rabbit	Use with Caution	1:30	-20
217	PLK1	PLK1	PLK1	CST	4513	754	Rabbit	Use with Caution	1:125	-20
218	PMS2	PMS2	PMS2	Novus Biologicals	22510002	1246	Rabbit	Valid	1:1500	-20
219	PRAS40	PRAS40	AKT1S1	Invitrogen	AHO1031	738	Mouse	Use with Caution	1:250	-20
220	PRAS40 (phospho T246)	PRAS40_pT246	AKT1S1	Life Technologies	441100G	739	Rabbit	Valid	1:500	-20
221	PREX1	PREX1	PREX1	Abcam	ab102739	1204	Rabbit	Valid	1:150	-20
222	Progesterone Repector	PR	PGR	Abcam	ab32085	549	Rabbit	Valid	1:50	-20
223	PTEN	PTEN	PTEN	CST	9552	566	Rabbit	Valid	1:500	-20
224	Puma	Puma	BBC3	CST	4976	1290	Rabbit	Use with Caution	1:50	-20
225	PYGM	PYGM	PYGM	Novus Biologicals	H00005837-M10	1245	Mouse	Use with Caution	1:500	-20
226	Rab11	Rab11	RAB11A,B	CST	3539	1083	Rabbit	Under Evaluation	1:30	-20
227	Rab25	Rab25	RAB25	CST	4314	1150	Rabbit	Valid	1:30	-20
228	Rad50	Rad50	RAD50	Millipore	05-525	987	Mouse	Valid	1:100	-20
229	Rad51	Rad51	RAD51	CST	8875	1262	Rabbit	Valid	1:30	-20
230	Raptor	Raptor	RPTOR	CST	2280	1128	Rabbit	Valid	1:300	-20
231	Rb	Rb	RB1	CST	9309	552	Mouse	**Used for QC**	1:100	-20
232	Rb (phospho S807/S811)	Rb_pS807_S811	RB1	CST	9308	557	Rabbit	Valid	1:500	-20
233	RBM15	RBM15	RBM15	Novus Biologicals	21390002	1138	Rabbit	Valid	1:5000	-20
234	Rheb	Rheb	RHEB	R&D Systems	MAB3426	847	Mouse	Use with Caution	1:75	-20
235	Rictor	Rictor	RICTOR	CST	2114	1129	Rabbit	Use with Caution	1:100	-20
236	Rictor (phospho T1135)	Rictor_pT1135	RICTOR	CST	3806	1130	Rabbit	Valid	1:200	-20
237	Rock-1	Rock-1	ROCK1	Santa Cruz	sc-5560	1334	Rabbit	Use with Caution	1:1000	4
238	RPA32	RPA32	RPA32	CST	2208	1368	Rat	Use with Caution	1:500	-20
239	RPA32 (Phospho S4/S8)	RPA32_pS4_S8	RPA32	Bethyl	A300-245A	1375	Rabbit	Use with Caution	1:250	4
240	RSK	RSK	RPS6KA1 RPS6KA2 RPS6KA3	CST	9347	759	Rabbit	Use with Caution	1:150	-20
241	S6 (phospho S235/S236)	S6_pS235_S236	RPS6	CST	2211	600	Rabbit	Valid	1:2500	-20
242	S6 (phospho S240/S244)	S6_pS240_S244	RPS6	CST	2215	601	Rabbit	Valid	1:1000	-20
243	SCD	SCD	SCD	Santa Cruz	sc-58420	1127	Mouse	Valid	1:30	4
244	SDHA	SDHA	SDHA	CST	11998	1339	Rabbit	Valid	1:250	-20
245	SF2/ASF	SF2	SRSF1	Invitrogen	32-4500	1131	Mouse	Valid	1:150	-20
246	Shc (phospho Y317)	Shc_pY317	SHC1	CST	2431	1031	Rabbit	Valid	1:30	-20
247	SHP-2 (phospho Y542)	SHP-2_pY542	PTPN11	CST	3751	1180	Rabbit	Use with Caution	1:75	-20
248	SLC1A5	SLC1A5	SLC1A5	Sigma-Aldrich	HPA035240	1313	Rabbit	Use with Caution	1:15000	-20
249	Smac/Diablo	Smac	DIABLO	CST	2954	610	Mouse	**Used for QC**	1:150	-20
250	Smad1	Smad1	SMAD1	Abcam	ab33902	922	Rabbit	Valid	1:750	-20
251	Smad3	Smad3	SMAD3	Abcam	ab40854	796	Rabbit	Valid	1:150	-20
252	Smad4	Smad4	SMAD4	Santa Cruz	sc-7966	920	Mouse	Valid	1:30	4
253	Snail	Snail	SNAI1	CST	3895	616	Mouse	**Used for QC**	1:50	-20
254	SOD2	SOD2	SOD2	CST	13141	1328	Rabbit	Valid	1:2500	-20
255	Sox2	Sox2	SOX2	CST	2748	1670	Rabbit	Valid	1:200	-20
256	Src	Src	SRC	Millipore	05-184	621	Mouse	Valid	1:200	-20
257	Src (phospho Y527)	Src_pY527	SRC, YES1, FYN FGR	CST	2105	626	Rabbit	Valid	1:30	-20
258	Src Family (phospho Y416)	Src_pY416	SRC, LYN, FYN LCK, YES1, HCK	CST	2101	623	Rabbit	Valid	1:500	-20
259	Stat3	Stat3	STAT3	CST	4904	1197	Rabbit	Use with Caution	1:3000	-20
260	Stat3 (phospho Y705)	Stat3_pY705	STAT3	CST	9131	637	Rabbit	Valid	1:30	-20
261	Stat5a	Stat5a	STAT5A	Abcam	ab32043	638	Rabbit	Valid	1:250	-20
262	Stathmin 1	Stathmin-1	STMN1	Abcam	ab52630	718	Rabbit	Valid	1:75	-20
263	Syk	Syk	SYK	Santa Cruz	sc-1240	1033	Mouse	Valid	1:3000	4
264	Tau	Tau	TAU	Millipore	05-348	646	Mouse	Use with Caution	1:100	-20
265	TAZ	TAZ	WWTR1	CST	2149	777	Rabbit	Valid	1:50	-20
266	TFAM	TFAM	TFAM	CST	7495	1333	Rabbit	Valid	1:300	-20
267	TIGAR	TIGAR	C12ORF5	Abcam	ab137573	1107	Rabbit	Valid	1:100	-20
268	Transferrin Receptor	TFRC	TFRC	Novus Biologicals	22500002	1140	Rabbit	Valid	1:15000	-20
269	Transglutaminase II	Transglutaminase	TGM2	Lab Vision	MS-224-P1	908	Mouse	Valid	1:150	-20
270	TSC1/Hamartin	TSC1	TSC1	CST	4906	1125	Rabbit	Use with Caution	1:200	-20
271	TSC2/Tuberin (phospho T1462)	Tuberin_pT1462	TSC2	CST	3617	671	Rabbit	Valid	1:30	-20
272	TTF1	TTF1	NKX2-1	Abcam	ab76013	1081	Rabbit	Valid	1:30	-20
273	Tuberin	Tuberin	TSC2	Abcam	ab32554	670	Rabbit	Valid	1:2500	-20
274	Twist	TWIST	TWIST2	Santa Cruz	sc-81417	1353	Mouse	Use with Caution	1:30	4
275	Tyro3	Tyro3	TYRO3	CST	5585	1080	Rabbit	Valid	1:30	-20
276	UBAC1	UBAC1	UBAC1	Sigma-Aldrich	HPA005651	1270	Rabbit	Valid	1:250	-20
277	Ubiquityl Histone H2B	Ubq-Histone-H2B	H2BFM	Millipore	05-1312	1604	Mouse	Use with Caution	1:500	4
278	UGT1A	UGT1A	UGT1A1	Santa Cruz	sc-271268	1267	Mouse	Valid	1:75	4
279	VDAC1/Porin	Porin	VDAC1	Abcam	ab14734	1254	Mouse	Valid	1:300	-20
280	VEGF Receptor 2	VEGFR-2	KDR	CST	2479	688	Rabbit	Valid	1:12000	-20
281	**VHL**	VHL	VHL	BD Biosciences	556347	693	Mouse	Under Evaluation (Targeting EPPK1)	1:1000	4
282	Vimentin	Vimentin	VIM	Dako	M0725	1393	Mouse	Use with Caution	1:250	4
283	XBP1	XBP1	XBP1	Santa Cruz	sc-32136	1044	Goat	Use with Caution	1:200	4
284	XIAP	XIAP	XIAP	CST	2042	699	Rabbit	Use with Caution	1:100	-20
285	XPA	XPA	XPA	Santa Cruz	sc-56813	1359	Mouse	Valid	1:75	4
286	XPF	XPF	XPF	Abcam	ab3299	1354	Mouse	Use with Caution	1:100	-20
287	XRCC1	XRCC1	XRCC1	CST	2735	906	Rabbit	Use with Caution	1:30	-20
288	YAP	YAP	YAP1	Santa Cruz	sc-15407	780	Rabbit	Under Evaluation	1:200	4
289	YAP (phospho S127)	YAP_pS127	YAP1	CST	4911	782	Rabbit	Under Evaluation	1:750	-20
290	YB1	YB1	YBX1	Novus Biologicals	17250002	700	Rabbit	Valid	1:750	-20
291	YB1 (phospho S102)	YB1_pS102	YBX1	CST	2900	835	Rabbit	Valid	1:50	-20
	**VHL antibody has been identified to recognize EPPK1 by MS, RNAi and correlation with RNA expression

## Sheet: Previous_Standard Ab List_298
	Validation Status*
	Valid = RPPA and WB correlation > 0.7
	Use with Caution = RPPA and WB correlation < 0.7
	Under Evaluation = Antibody has given mixed results and/or evaluated by another lab; We are in the process of (re)validating
	Used for QC = These antibodies are used for tissue sample quality control (QC); WILL NOT report to Datasets containing tissue samples, but WILL report to Datasets containing cell line samples
#	Official Ab Name	Ab Name Reported on Dataset	Gene Name	Company	Catalog #	Internal Ab ID	Species	Validation Status*	RPPA Dilution	Storage
1	14-3-3 beta	14-3-3-beta	YWHAB	Santa Cruz	sc-628	882	Rabbit	Valid	1:75	4
2	14-3-3 epsilon	14-3-3-epsilon	YWHAE	Santa Cruz	sc-23957	913	Mouse	Use with Caution	1:50	4
3	14-3-3 zeta	14-3-3-zeta	YWHAZ	Santa Cruz	sc-1019	883	Rabbit	Valid	1:5000	4
4	4E-BP1	4E-BP1	EIF4EBP1	CST	9452	2	Rabbit	Valid	1:100	-20
5	4E-BP1 (phospho S65)	4E-BP1_pS65	EIF4EBP1	CST	9456	3	Rabbit	Valid	1:250	-20
6	4E-BP1 (phospho T37/T46)	4E-BP1_pT37_T46	EIF4EBP1	CST	9459	6	Rabbit	Valid	1:2000	-20
7	53BP1	53BP1	TP53BP1	CST	4937	985	Rabbit	Valid	1:300	-20
8	Acetyl CoA Carboxylase (phospho S79)	ACC_pS79	ACACA, ACACB	CST	3661	13	Rabbit	Valid	1:20000	-20
9	Acetyl CoA Carboxylase 1	ACC1	ACACA	Abcam	ab45174	14	Rabbit	Use with Caution	1:500	-20
10	ACVRL1	ACVRL1	ACVRL1	Abcam	ab108207	1086	Rabbit	Use with Caution	1:30	-20
11	ADAR1	ADAR1	ADAR	Abcam	ab88574	1198	Mouse	Valid	1:200	-20
12	Akt	Akt	AKT1,2,3	CST	4691	1084	Rabbit	Valid	1:10000	-20
13	Akt (phospho S473)	Akt_pS473	AKT1,2,3	CST	9271	230	Rabbit	Valid	1:150	-20
14	Akt (phospho T308)	Akt_pT308	AKT1,2,3	CST	2965	1154	Rabbit	Valid	1:500	-20
15	AMPK alpha	AMPKa	PRKAA1	CST	2532	39	Rabbit	Use with Caution	1:200	-20
16	AMPK alpha (phospho T172)	AMPKa_pT172	PRKAA1	CST	2535	40	Rabbit	Use with Caution	1:100	-20
17	Androgen Receptor	AR	AR	Abcam	ab52615	756	Rabbit	Valid	1:100	-20
18	Annexin I	Annexin-I	ANXA1	BD Biosciences	610066	1208	Mouse	Valid	1:5000	-20
19	Annexin VII	Annexin-VII	ANXA7	BD Biosciences	610668	1142	Mouse	Valid	1:30	-20
20	A-Raf	A-Raf	ARAF	CST	4432	1217	Rabbit	Valid	1:150	-20
21	ARHI	ARHI	DIRAS3	MDACC Laboratory	Bast Lab	1273	Mouse	Use with Caution	1:200	-20
22	ARID1A	ARID1A	ARID1A	Sigma-Aldrich	HPA005456	1442	Rabbit	Use with Caution	1:1000	-20
23	Atg3	Atg3	ATG3	CST	3415	1612	Rabbit	Valid	1:750	-20
24	Atg7	Atg7	ATG7	CST	8558	1613	Rabbit	Valid	1:1000	-20
25	ATM	ATM	ATM	CST	2873	1363	Rabbit	Valid	1:250	-20
26	ATM (phospho S1981)	ATM_pS1981	ATM	CST	5883	1364	Rabbit	Valid	1:25	-20
27	ATP5A	ATP5A	ATP5A	Abcam	ab14748	1289	Mouse	Use with Caution	1:500	4
28	ATR (Phospho S428)	ATR_pS428	ATR	Abcam	ab178407	1795	Rabbit	Use with Caution	1:1000	-20
29	Aurora B/AIM1	Aurora-B	AIM1	CST	3094	1404	Rabbit	Valid	1:50	-20
30	Axl	Axl	AXL	CST	8661	1271	Rabbit	Valid	1:1000	-20
31	B7-H3	B7-H3	CD276	CST	14058	1725	Rabbit	Use with Caution	1:750	-20
32	B7-H4	B7-H4	VTCN1	CST	14572	1726	Rabbit	Use with Caution	1:750	-20
33	Bad (phospho S112)	Bad_pS112	BAD	CST	9291	63	Rabbit	Valid	1:50	-20
34	Bak	Bak	BAK1	Abcam	ab32371	71	Rabbit	Use with Caution	1:30	-20
35	BAP1	BAP1	BAP1	Santa Cruz	sc-28383	1207	Mouse	Valid	1:125	4
36	Bax	Bax	BAX	CST	2772	73	Rabbit	Valid	1:100	-20
37	Bcl2	Bcl2	BCL2	Dako	M0887	80	Mouse	Valid	1:50	4
38	Bcl2A1	Bcl2A1	BCL2A1	Abnova	PAB8528	1299	Rabbit	Valid	1:250	-20
39	Bcl-xL	Bcl-xL	BCL2L1	CST	2762	85	Rabbit	Valid	1:100	-20
40	Beclin	Beclin	BECN1	Santa Cruz	sc-10086	87	Goat	Use with Caution	1:250	4
41	beta Actin	b-Actin	ACTB	CST	4970	1169	Rabbit	Use with Caution	1:75	-20
42	beta Catenin	b-Catenin	CTNNB1	CST	9562	75	Rabbit	Valid	1:1500	-20
43	beta Catenin (phospho T41/S45)	b-Catenin_pT41_S45	CTNNB1	CST	9565	1170	Rabbit	Valid	1:30	-20
44	Bid	Bid	BID	Abcam	ab32060	88	Rabbit	Use with Caution	1:30	-20
45	Bim	Bim	BCL2L11	Abcam	ab32158	90	Rabbit	Valid	1:400	-20
46	B-Raf	B-Raf	BRAF	Abcam	ab33899	92	Rabbit	Valid	1:75	-20
47	B-Raf (phospho S445)	B-Raf_pS445	BRAF	CST	2696	94	Rabbit	Valid	1:1000	-20
48	BRD4	BRD4	BRD4	CST	13440	1567	Rabbit	Valid	1:200	-20
49	c-Abl	c-Abl	ABL	CST	2862	1565	Rabbit	Valid	1:50	-20
50	Caspase-3 active	Caspase-3	CASP3	Abcam	ab32042	108	Rabbit	Use with Caution	1:250	-20
51	Caspase-7 (cleaved D198)	Caspase-7-cleaved	CASP7	CST	9491	109	Rabbit	Use with Caution	1:75	-20
52	Caspase-8	Caspase-8	CASP8	CST	9746	951	Mouse	**Used for QC**	1:150	-20
53	Caveolin-1	Caveolin-1	CAV1	CST	3238	114	Rabbit	Valid	1:5000	-20
54	CD171 (L1)	CD171	L1CAM	BioLegend	826701	1737	Mouse	Valid	1:1000	4
55	CD26	CD26	CD26	Abcam	ab28340	1308	Rabbit	Valid	1:1000	-20
56	CD29	CD29	ITGB1	BD Biosciences	610467	1206	Mouse	Valid	1:30	-20
57	CD31	CD31	PECAM1	Dako	M0823	127	Mouse	Valid	1:30	4
58	CD44	CD44	CD44	CST	3570	1398	Mouse	Use with Caution	1:50	-20
59	CD49b	CD49b	ITGA2	BD Biosciences	611016	937	Mouse	Valid	1:50	-20
60	cdc25C	cdc25C	CDC25C	CST	4688	1873	Rabbit	Valid	1:500	-20
61	CDK1	CDK1	CDK1	Abcam	ab32384	1658	Rabbit	Use with Caution	1:1000	-20
62	CDKN2A/p16INK4a	p16INK4a	CDKN2A	Abcam	ab81278	1231	Rabbit	Valid	1:500	-20
63	Chk1	Chk1	CHEK1	CST	2360	1203	Mouse	Use with Caution	1:250	-20
64	Chk1 (phospho S296)	Chk1_pS296	CHEK1	Abcam	ab79758	1348	Rabbit	Valid	1:125	-20
65	Chk1 (phospho S345)	Chk1_pS345	CHEK1	CST	2348	903	Rabbit	Use with Caution	1:30	-20
66	Chk2	Chk2	CHEK2	CST	3440	146	Mouse	Valid	1:50	-20
67	Chk2 (phospho T68)	Chk2_pT68	CHEK2	CST	2197	147	Rabbit	Use with Caution	1:125	-20
68	c-Jun ( phospho S73)	c-Jun_pS73	JUN	CST	9164	155	Rabbit	Valid	1:30	-20
69	c-Kit	c-Kit	KIT	Abcam	ab32363	157	Rabbit	Valid	1:30	-20
70	Claudin 7	Claudin-7	CLDN7	Novus Biologicals	NB100-91714	852	Rabbit	Valid	1:300	-20
71	c-Met	c-Met	MET	CST	3127	726	Mouse	**Used for QC**	1:250	-20
72	c-Met (phospho Y1234/Y1235)	c-Met_pY1234_Y1235	MET	CST	3129	727	Rabbit	Valid	1:100	-20
73	c-Myc	c-Myc	MYC	Santa Cruz	sc-764	1143	Rabbit	Use with Caution	1:125	4
74	COG3	COG3	COG3	ProteinTech	11130-1-AP	1656	Rabbit	Valid	1:750	-20
75	COL6A1	Collagen-VI	COL6A1	Santa Cruz	sc-20649	171	Rabbit	Valid	1:5000	4
76	Complex II Subunit	Complex-II-Subunit	SDHB	Invitrogen	459230	1069	Mouse	Valid	1:200	4
77	Connexin 43	Connexin-43	CNST43	CST	3512	1568	Rabbit	Use with Caution	1:150	-20
78	Coup-TFII	Coup-TFII	NR2F2	CST	6434	1571	Rabbit	Use with Caution	1:50	-20
79	Cox IV	Cox-IV	COX4I1	Abcam	ab14744	1253	Mouse	Use with Caution	1:50	4
80	Cox2	Cox2	PTGS2	CST	4842	1218	Rabbit	Use with Caution	1:50	-20
81	C-Raf (phospho S338)	C-Raf_pS338	RAF1	CST	9427	179	Rabbit	Valid	1:100	-20
82	C-Raf/Raf-1	C-Raf	RAF1	Millipore	04-739	1201	Rabbit	Use with Caution	1:200	-20
83	CXCR4	CXCR4	CXCR4	Abcam	ab2074	1307	Rabbit	Use with Caution	1:400	4
84	Cyclin B1	Cyclin-B1	CCNB1	Epitomics	1495-1	192	Rabbit	Valid	1:1500	-20
85	Cyclin D1	Cyclin-D1	CCND1	Santa Cruz	sc-718	194	Rabbit	Valid	1:200	4
86	Cyclin E1	Cyclin-E1	CCNE1	Santa Cruz	sc-247	201	Mouse	Valid	1:30	4
87	Cyclophilin F	Cyclophilin-F	PPIF	Abcam	ab110324	1257	Mouse	Valid	1:50000	4
88	Cytokeratin 19	Cytokeratin-19	KRT19	Dako	M0888	1399	Mouse	Use with Caution	1:50	4
89	Detyrosinated alpha-Tubulin	D-a-Tubulin	TUBA1A	Abcam	ab48389	1379	Rabbit	Valid	1:500	-20
90	Dimethyl-Histone H3 (Lys4)	DM-Histone-H3	HISTH3	Millipore	07-030	1380	Rabbit	Valid	1:1500	-20
91	Dimethyl-K9 Histone H3	DM-K9-Histone-H3	H3K9ME2	Abcam	ab32521	1397	Rabbit	Use with Caution	1:250	-20
92	DUSP4/MKP2	DUSP4	DUSP4	CST	5149	1406	Rabbit	Valid	1:250	-20
93	Dvl3	Dvl3	DVL3	CST	3218	940	Rabbit	Valid	1:30	-20
94	E2F-1	E2F1	E2F1	Santa Cruz	sc-251	1261	Mouse	Valid	1:30	4
95	E-Cadherin	E-Cadherin	CDH1	CST	3195	1099	Rabbit	Valid	1:300	-20
96	eEF2	eEF2	EEF2	CST	2332	1060	Rabbit	Use with Caution	1:50	-20
97	eEF2K	eEF2K	EEF2K	CST	3692	1061	Rabbit	Valid	1:50	-20
98	EGFR	EGFR	EGFR	CST	2232	1120	Rabbit	Valid	1:100	-20
99	EGFR (phospho Y1068)	EGFR_pY1068	EGFR	CST	2234	217	Rabbit	Use with Caution (also sees pHer2)	1:75	-20
100	EGFR (phospho Y1173)	EGFR_pY1173	EGFR	Abcam	ab32578	221	Rabbit	Valid	1:50	-20
101	eIF4E	eIF4E	EIF4E	CST	9742	722	Rabbit	Valid	1:75	-20
102	eIF4G	eIF4G	EIF4G1	CST	2498	1124	Rabbit	Use with Caution	1:1000	-20
103	Elk1 (phospho S383)	Elk1_pS383	ELK1	CST	9181	228	Rabbit	Use with Caution	1:50	-20
104	Epithelial Membrane Antigen	EMA	EMA	Dako	M061329-2	1350	Mouse	Use with Caution	1:1000	4
105	ErbB2/HER2	HER2	ERBB2	Lab Vision	MS-325-P1	1038	Mouse	Valid	1:3000	4
106	ErbB2/HER2 (phospho Y1248)	HER2_pY1248	ERBB2	R&D Systems	AF1768	1075	Rabbit	Use with Caution (likely sees pEGFR)	1:1500	-20
107	ErbB3/HER3	HER3	ERBB3	Santa Cruz	sc-285	911	Rabbit	Valid	1:300	4
108	ErbB3/HER3 (phospho Y1289)	HER3_pY1289	ERBB3	CST	4791	728	Rabbit	Use with Caution	1:50	-20
109	ERCC1	ERCC1	ERCC1	Santa Cruz	sc-17809	1357	Mouse	Valid	1:30	4
110	ERCC5	ERCC5	ERCC5	ProteinTech	11331-1-AP	1355	Rabbit	Use with Caution	1:250	-20
111	ERRFI1/MIG6	MIG6	ERRFI1	Sigma-Aldrich	WH0054206M1	1062	Mouse	Valid	1:50	-20
112	Estrogen Receptor	ER	ESR1	Lab Vision	RM-9101	238	Rabbit	Valid	1:40	4
113	Ets-1	Ets-1	ETS1	Bethyl	A303-501A	1200	Rabbit	Valid	1:100	4
114	FAK	FAK	PTK2	Abcam	ab40794	252	Rabbit	Use with Caution	1:1000	-20
115	FAK (phospho Y397)	FAK_pY397	PTK2	CST	3283	1227	Rabbit	Valid	1:30	-20
116	Fatty Acid Synthase	FASN	FASN	CST	3180	1156	Rabbit	Valid	1:1000	-20
117	Fibronectin	Fibronectin	FN1	Epitomics	1574-1	262	Rabbit	Valid	1:10000	-20
118	FoxM1	FoxM1	FOXM1	CST	5436	1123	Rabbit	Valid	1:30	-20
119	FoxO3a	FoxO3a	FOXO3	CST	2497	1122	Rabbit	Use with Caution	1:25	-20
120	FoxO3a (phospho S318/S321)	FoxO3a_pS318_S321	FOXO3	CST	9465	270	Rabbit	Use with Caution	1:30	-20
121	FRA-1	FRA-1	FRA1	Santa Cruz	sc-605	1184	Rabbit	Use with Caution	1:100	4
122	G6PD	G6PD	G6PD	Santa Cruz	sc-373887	1155	Mouse	Valid	1:75	4
123	Gab2	Gab2	GAB2	CST	3239	943	Rabbit	Valid	1:300	-20
124	GAPDH	GAPDH	GAPDH	Life Technologies	AM4300	274	Mouse	Use with Caution	1:50000	-20
125	GATA3	GATA3	GATA3	BD Biosciences	558686	764	Mouse	Valid	1:300	4
126	GCN5L2	GCN5L2	KAT2A	CST	3305	1263	Rabbit	Valid	1:30	-20
127	Glutamate Dehydrogenase1/2	Glutamate-D1-2	GLUD	CST	12793	1617	Rabbit	Use with Caution	1:500	-20
128	Glutaminase	Glutaminase	GLS	Abcam	ab156876	1491	Rabbit	Use with Caution	1:250	-20
129	Glycogen Synthase	Gys	GYS1	CST	3886	1035	Rabbit	Valid	1:1500	-20
130	Glycogen Synthase (phospho S641)	Gys_pS641	GYS1	CST	3891	1036	Rabbit	Valid	1:250	-20
131	GPBB	GPBB	PYGB	Novus Biologicals	NBP1-32799	1248	Rabbit	Valid	1:200	-20
132	GSK-3alpha/beta	GSK-3a-b	GSK3A, GSK3B	Santa Cruz	sc-7291	284	Mouse	Valid	1:750	4
133	GSK-3alpha/beta (phospho S21/S9)	GSK-3a-b_pS21_S9	GSK3A, GSK3B	CST	9331	285	Rabbit	Valid	1:200	-20
134	H2AX (phospho S140)	H2AX_pS140	H2AX	Pierce Biotechnology	MA1-2022	1409	Mouse	Use with Caution	1:400	-20
135	Heregulin	Heregulin	NRG1	CST	2573	890	Rabbit	Valid	1:30	-20
136	HES1	HES1	HES1	CST	11988	1582	Rabbit	Valid	1:1000	-20
137	Hexokinase II	Hexokinase-II	HK2	CST	2867	1023	Rabbit	Valid	1:50	-20
138	HIAP	HIAP	BIRC2	Millipore	07-759	930	Rabbit	Use with Caution	1:100	-20
139	Hif-1 alpha	Hif-1-alpha	HIF1A	BD Biosciences	610958	1402	Mouse	Use with Caution	1:50	-20
140	Histone H3	Histone-H3	H3F3A, H3F3B	Abcam	ab1791	1250	Rabbit	Valid	1:3000	-20
141	HSP27	HSP27	HSP27	CST	2402	321	Mouse	Use with Caution	1:100	-20
142	HSP27 (phospho S82)	HSP27_pS82	HSBP1	CST	2401	323	Rabbit	Valid	1:75	-20
143	HSP70	HSP70	HSP70	CST	4872	325	Rabbit	Use with Caution	1:150	-20
144	IGF1R (phospho Y1135/Y1136)	IGF1R_pY1135_Y1136	IGF1R	CST	3024	1221	Rabbit	Valid	1:30	-20
145	IGFBP2	IGFBP2	IGFBP2	CST	3922	335	Rabbit	Valid	1:50	-20
146	IGFBP5	IGFBP5	IGFBP5	Santa Cruz	sc-6006	1314	Goat	Use with Caution	1:1000	4
147	IGFRb	IGFRb	INSR	CST	3027	336	Rabbit	Use with Caution	1:250	-20
148	INPP4b	INPP4b	INPP4B	CST	4039	1065	Rabbit	Valid	1:25	-20
149	IRF-1	IRF-1	IRF1	Santa Cruz	sc-497	1316	Rabbit	Use with Caution	1:200	4
150	IRS1	IRS1	IRS1	Millipore	06-248	802	Rabbit	Valid	1:400	-20
151	JAB1	JAB1	COPS5	Santa Cruz	sc-13157	1394	Mouse	Use with Caution	1:30	4
152	Jagged1	Jagged1	JAG1	Abcam	ab109536	1413	Rabbit	Valid	1:750	-20
153	Jak2	Jak2	JAK2	CST	3230	1166	Rabbit	Valid	1:750	-20
154	JNK/SAPK (phospho T183/Y185)	JNK_pT183_Y185	MAPK8	CST	4668	888	Rabbit	Valid	1:30	-20
155	JNK2	JNK2	MAPK9	CST	4672	380	Rabbit	Use with Caution	1:30	-20
156	LC3A/B	LC3A-B	LC3AB	CST	4108	1618	Rabbit	Use with Caution	1:500	-20
157	Lck	Lck	LCK	CST	2752	397	Rabbit	Valid	1:100	-20
158	LDHA	LDHA	LDHA	CST	3582	976	Rabbit	Use with Caution	1:250	-20
159	MAPK (phospho T202/Y204)	MAPK_pT202_Y204	MAPK1, MAPK3	CST	4377	405	Rabbit	Valid	1:30	-20
160	Mcl 1	Mcl-1	MCL1	CST	5453	1222	Rabbit	Valid	1:100	-20
161	MDM2 (phospho S166)	MDM2_pS166	MDM2	CST	3521	1164	Rabbit	Valid	1:50	-20
162	MEK1	MEK1	MAP2K1	Epitomics	1235-1	417	Rabbit	Valid	1:1500	-20
163	MEK1 (phospho S217/S221)	MEK1_pS217_S221	MAP2K1 MAP2K2	CST	9154	1076	Rabbit	Valid	1:50	-20
164	MEK2	MEK2	MAP2K2	CST	9125	1243	Rabbit	Valid	1:50	-20
165	Merlin/NF2	Merlin	NF2	Novus Biologicals	22710002	1046	Rabbit	Use with Caution	1:250	-20
166	MIF	MIF	MIF	Santa Cruz	sc-20121	1323	Rabbit	Use with Caution	1:300	4
167	Mitochondria	Mitochondria	MTCO2	Abcam	ab3298	1067	Mouse	Valid	1:150	-20
168	MMP2	MMP2	MMP2	CST	4022	435	Rabbit	Valid	1:75	-20
169	Mnk1	Mnk1	MKNK1	CST	2195	1005	Rabbit	Valid	1:1000	-20
170	Monocarboxylic Acid Transporter 4	MCT4	SLC16A4	Millipore	AB3314P	1633	Rabbit	Valid	1:500	-20
171	MSH2	MSH2	MSH2	CST	2850	905	Mouse	Valid	1:30	-20
172	MSH6	MSH6	MSH6	Novus Biologicals	22030002	1063	Rabbit	Use with Caution	1:1000	-20
173	mTOR	mTOR	MTOR	CST	2983	444	Rabbit	Valid	1:1000	-20
174	mTOR (phospho S2448)	mTOR_pS2448	MTOR	CST	2971	446	Rabbit	Use with Caution	1:50	-20
175	Myosin heavy chain 11	Myosin-11	MYH11	Novus Biologicals	21370002	1139	Rabbit	Valid	1:5000	-20
176	Myosin IIa (phospho S1943)	Myosin-IIa_pS1943	MYH9	CST	5026	1160	Rabbit	Valid	1:1000	-20
177	Myt1	Myt1	MYT1	CST	4282	1803	Rabbit	Use with Caution	1:2000	-20
178	NAPSIN A	NAPSIN-A	NAPSA	Abcam	ab129189	1274	Rabbit	Use with Caution	1:150	-20
179	N-Cadherin	N-Cadherin	CDH2	CST	4061	452	Rabbit	Valid	1:30	-20
180	NDRG1 (phospho T346)	NDRG1_pT346	NDRG1	CST	3217	1126	Rabbit	Valid	1:100	-20
181	NDUFB4	NDUFB4	NDUFB4	Abcam	ab110243	1345	Mouse	Valid	1:30	4
182	NF-kappaB p65 (phospho S536)	NF-kB-p65_pS536	RELA	CST	3033	457	Rabbit	Use with Caution	1:30	-20
183	Notch1	Notch1	NOTCH1	CST	3268	1064	Rabbit	Valid	1:30	-20
184	Notch3	Notch3	NOTCH3	Santa Cruz	sc-5593	767	Rabbit	Use with Caution	1:300	4
185	N-Ras	N-Ras	NRAS	Santa Cruz	sc-31	1136	Mouse	Valid	1:50	4
186	p21	p21	CDKN1A	Santa Cruz	sc-397	470	Rabbit	Valid	1:150	4
187	p27 KIP 1	p27-Kip-1	CDKN1B	Abcam	ab32034	897	Rabbit	Valid	1:50	-20
188	p27/KIP 1 (phospho T198)	p27_pT198	CDKN1B	Abcam	ab64949	878	Rabbit	Valid	1:30	-20
189	p27/Kip1 (phospho T157)	p27_pT157	CDKN1B	R&D Systems	AF1555	842	Rabbit	Use with Caution	1:30	-20
190	p38 MAPK	p38	MAPK14	CST	9212	478	Rabbit	Valid	1:1500	-20
191	p38 MAPK (phospho T180/Y182)	p38_pT180_Y182	MAPK14	CST	9211	479	Rabbit	Valid	1:50	-20
192	p44/42 MAPK	p44-42-MAPK	MAPK3	CST	4695	1119	Rabbit	Valid	1:2000	-20
193	p53	p53	TP53	CST	9282	481	Rabbit	Use with Caution	1:2500	-20
194	p70 S6 Kinase (phospho T389)	p70-S6K_pT389	RPS6KB1	CST	9205	494	Rabbit	Valid	1:50	-20
195	p70/S6K1	p70-S6K1	RPS6KB1	Abcam	ab32529	493	Rabbit	Valid	1:300	-20
196	p90RSK (phospho T573)	p90RSK_pT573	RPS6K	CST	9346	1178	Rabbit	Use with Caution	1:30	-20
197	PAI-1	PAI-1	SERPINE1	BD Biosciences	612024	499	Mouse	Valid	1:100	-20
198	PAR	PAR	PAR	Trevigen	4336-BPC-100	1370	Rabbit	Use with Caution	1:15000	-20
199	PARK7/DJ1	DJ1	PARK7	Abcam	ab76008	891	Rabbit	Valid	1:5000	-20
200	PARP-1	PARP1	PARP1	Santa Cruz	sc-7150	1372	Rabbit	Valid	1:1500	4
201	Paxillin	Paxillin	PXN	Epitomics	1500-1	505	Rabbit	Use with Caution	1:500	-20
202	P-Cadherin	P-Cadherin	CDH3	CST	2130	509	Rabbit	Use with Caution	1:50	-20
203	PCNA	PCNA	PCNA	Abcam	ab29	511	Mouse	Use with Caution	1:200	-20
204	Pdcd-1L1	Pdcd-1L1	CD274	Santa Cruz	sc-19090	1234	Goat	Use with Caution	1:100	4
205	Pdcd4	Pdcd4	PDCD4	Rockland	600-401-965	816	Rabbit	Use with Caution	1:750	-20
206	PDGFR beta	PDGFR-b	PDGFRB	CST	3169	1225	Rabbit	Valid	1:100	-20
207	PDK1	PDK1	PDPK1	CST	3062	515	Rabbit	Valid	1:50	-20
208	PDK1 (phospho S241)	PDK1_pS241	PDPK1	CST	3061	516	Rabbit	Valid	1:50	-20
209	PD-L1	PD-L1	CD274	CST	13684	1724	Rabbit	Use with Caution	1:750	-20
210	PEA-15	PEA-15	PEA15	CST	2780	1017	Rabbit	Valid	1:100	-20
211	PED/PEA-15 (phospho S116)	PEA-15_pS116	PEA15	Invitrogen	44-836G	1018	Rabbit	Valid	1:1000	-20
212	PI3 Kinase p110 alpha	PI3K-p110-a	PIK3CA	CST	4255	808	Rabbit	Use with Caution	1:75	-20
213	PI3K p110 beta	PI3K-p110-b	PIK3CB	Santa Cruz	sc-376412	1330	Mouse	Use with Caution	1:60	4
214	PI3K p85	PI3K-p85	PIK3R1	Millipore	06-195	523	Rabbit	Valid	1:15000	-20
215	PKA RI alpha	PKA-a	PRKAR1A	CST	5675	1667	Rabbit	Valid	1:200	-20
216	PKC alpha	PKC-a	PRKCA	Millipore	05-154	529	Mouse	Valid	1:250	-20
217	PKC alpha (phospho S657)	PKC-a_pS657	PRKCA	Millipore	06-822	530	Rabbit	Use with Caution	1:2000	-20
218	PKC beta II (phospho S660)	PKC-b-II_pS660	PRKCA, PRKCB PRKCD, PRKCE PRKCH, PRKCQ	CST	9371	1137	Rabbit	Valid	1:200	-20
219	PKC delta (phospho S664)	PKC-delta_pS664	PRKCD	Millipore	07-875	932	Rabbit	Valid	1:100	-20
220	PKM2	PKM2	PKM2	CST	4053	1025	Rabbit	Use with Caution	1:300	-20
221	PLC gamma2 (phospho Y759)	PLC-gamma2_pY759	PLCG2	CST	3874	1030	Rabbit	Use with Caution	1:30	-20
222	PLK1	PLK1	PLK1	CST	4513	754	Rabbit	Use with Caution	1:125	-20
223	PMS2	PMS2	PMS2	Novus Biologicals	22510002	1246	Rabbit	Valid	1:1500	-20
224	PRAS40	PRAS40	AKT1S1	Invitrogen	AHO1031	738	Mouse	Use with Caution	1:250	-20
225	PRAS40 (phospho T246)	PRAS40_pT246	AKT1S1	Life Technologies	441100G	739	Rabbit	Valid	1:500	-20
226	PREX1	PREX1	PREX1	Abcam	ab102739	1204	Rabbit	Valid	1:150	-20
227	Progesterone Repector	PR	PGR	Abcam	ab32085	549	Rabbit	Valid	1:50	-20
228	PTEN	PTEN	PTEN	CST	9552	566	Rabbit	Valid	1:500	-20
229	Puma	Puma	BBC3	CST	4976	1290	Rabbit	Use with Caution	1:50	-20
230	PYGM	PYGM	PYGM	Novus Biologicals	H00005837-M10	1245	Mouse	Use with Caution	1:500	-20
231	Rab11	Rab11	RAB11A,B	CST	3539	1083	Rabbit	Under Evaluation	1:30	-20
232	Rab25	Rab25	RAB25	CST	4314	1150	Rabbit	Valid	1:30	-20
233	Rad50	Rad50	RAD50	Millipore	05-525	987	Mouse	Valid	1:100	-20
234	Rad51	Rad51	RAD51	CST	8875	1262	Rabbit	Valid	1:30	-20
235	Raptor	Raptor	RPTOR	CST	2280	1128	Rabbit	Valid	1:300	-20
236	Rb	Rb	RB1	CST	9309	552	Mouse	**Used for QC**	1:100	-20
237	Rb (phospho S807/S811)	Rb_pS807_S811	RB1	CST	9308	557	Rabbit	Valid	1:500	-20
238	RBM15	RBM15	RBM15	Novus Biologicals	21390002	1138	Rabbit	Valid	1:5000	-20
239	Rheb	Rheb	RHEB	R&D Systems	MAB3426	847	Mouse	Use with Caution	1:75	-20
240	Rictor	Rictor	RICTOR	CST	2114	1129	Rabbit	Use with Caution	1:100	-20
241	Rictor (phospho T1135)	Rictor_pT1135	RICTOR	CST	3806	1130	Rabbit	Valid	1:200	-20
242	Rock-1	Rock-1	ROCK1	Santa Cruz	sc-5560	1334	Rabbit	Use with Caution	1:1000	4
243	RPA32	RPA32	RPA32	CST	2208	1368	Rat	Use with Caution	1:500	-20
244	RPA32 (Phospho S4/S8)	RPA32_pS4_S8	RPA32	Bethyl	A300-245A	1375	Rabbit	Use with Caution	1:250	4
245	RSK	RSK	RPS6KA1 RPS6KA2 RPS6KA3	CST	9347	759	Rabbit	Use with Caution	1:150	-20
246	S6 (phospho S235/S236)	S6_pS235_S236	RPS6	CST	2211	600	Rabbit	Valid	1:2500	-20
247	S6 (phospho S240/S244)	S6_pS240_S244	RPS6	CST	2215	601	Rabbit	Valid	1:1000	-20
248	S6 Ribosomal Protein	S6	RPS6	CST	2317	1874	Mouse	Valid	1:1000	-20
249	SCD	SCD	SCD	Santa Cruz	sc-58420	1127	Mouse	Valid	1:30	4
250	SDHA	SDHA	SDHA	CST	11998	1339	Rabbit	Valid	1:250	-20
251	SF2/ASF	SF2	SRSF1	Invitrogen	32-4500	1131	Mouse	Valid	1:150	-20
252	Shc (phospho Y317)	Shc_pY317	SHC1	CST	2431	1031	Rabbit	Valid	1:30	-20
253	SHP-2 (phospho Y542)	SHP-2_pY542	PTPN11	CST	3751	1180	Rabbit	Use with Caution	1:75	-20
254	SLC1A5	SLC1A5	SLC1A5	Sigma-Aldrich	HPA035240	1313	Rabbit	Use with Caution	1:15000	-20
255	Smac/Diablo	Smac	DIABLO	CST	2954	610	Mouse	**Used for QC**	1:150	-20
256	Smad1	Smad1	SMAD1	Abcam	ab33902	922	Rabbit	Valid	1:750	-20
257	Smad3	Smad3	SMAD3	Abcam	ab40854	796	Rabbit	Valid	1:150	-20
258	Smad4	Smad4	SMAD4	Santa Cruz	sc-7966	920	Mouse	Valid	1:30	4
259	Snail	Snail	SNAI1	CST	3895	616	Mouse	**Used for QC**	1:50	-20
260	SOD2	SOD2	SOD2	CST	13141	1328	Rabbit	Valid	1:2500	-20
261	Sox2	Sox2	SOX2	CST	2748	1670	Rabbit	Valid	1:200	-20
262	Src	Src	SRC	Millipore	05-184	621	Mouse	Valid	1:200	-20
263	Src (phospho Y527)	Src_pY527	SRC, YES1, FYN FGR	CST	2105	626	Rabbit	Valid	1:30	-20
264	Src Family (phospho Y416)	Src_pY416	SRC, LYN, FYN LCK, YES1, HCK	CST	2101	623	Rabbit	Valid	1:500	-20
265	Stat3	Stat3	STAT3	CST	4904	1197	Rabbit	Use with Caution	1:3000	-20
266	Stat3 (phospho Y705)	Stat3_pY705	STAT3	CST	9131	637	Rabbit	Valid	1:30	-20
267	Stat5a	Stat5a	STAT5A	Abcam	ab32043	638	Rabbit	Valid	1:250	-20
268	Stathmin 1	Stathmin-1	STMN1	Abcam	ab52630	718	Rabbit	Valid	1:75	-20
269	Syk	Syk	SYK	Santa Cruz	sc-1240	1033	Mouse	Valid	1:3000	4
270	Tau	Tau	TAU	Millipore	05-348	646	Mouse	Use with Caution	1:100	-20
271	TAZ	TAZ	TAZ	CST	4883	1848	Rabbit	Valid	1:300	-20
272	TFAM	TFAM	TFAM	CST	7495	1333	Rabbit	Valid	1:300	-20
273	TIGAR	TIGAR	C12ORF5	Abcam	ab137573	1107	Rabbit	Valid	1:100	-20
274	Transferrin Receptor	TFRC	TFRC	Novus Biologicals	22500002	1140	Rabbit	Valid	1:15000	-20
275	Transglutaminase II	Transglutaminase	TGM2	Lab Vision	MS-224-P1	908	Mouse	Valid	1:150	4
276	TSC1/Hamartin	TSC1	TSC1	CST	4906	1125	Rabbit	Use with Caution	1:200	-20
277	TSC2/Tuberin (phospho T1462)	Tuberin_pT1462	TSC2	CST	3617	671	Rabbit	Valid	1:30	-20
278	TTF1	TTF1	NKX2-1	Abcam	ab76013	1081	Rabbit	Valid	1:30	-20
279	Tuberin	Tuberin	TSC2	Abcam	ab32554	670	Rabbit	Valid	1:2500	-20
280	Twist	TWIST	TWIST2	Santa Cruz	sc-81417	1353	Mouse	Use with Caution	1:30	4
281	Tyro3	Tyro3	TYRO3	CST	5585	1080	Rabbit	Valid	1:30	-20
282	UBAC1	UBAC1	UBAC1	Sigma-Aldrich	HPA005651	1270	Rabbit	Valid	1:250	-20
283	Ubiquityl Histone H2B	Ubq-Histone-H2B	H2BFM	Millipore	05-1312	1604	Mouse	Use with Caution	1:500	4
284	UGT1A	UGT1A	UGT1A1	Santa Cruz	sc-271268	1267	Mouse	Valid	1:75	4
285	VDAC1/Porin	Porin	VDAC1	Abcam	ab14734	1254	Mouse	Valid	1:300	-20
286	VEGF Receptor 2	VEGFR-2	KDR	CST	2479	688	Rabbit	Valid	1:12000	-20
287	**VHL-EPPK1**	VHL-EPPK1	EPPK1	BD Biosciences	556347	693	Mouse	Under Evaluation (Targeting EPPK1)	1:1000	4
288	Vimentin	Vimentin	VIM	Dako	M0725	1393	Mouse	Use with Caution	1:250	4
289	Wee1	Wee1	WEE1	CST	4936	1802	Rabbit	Use with Caution	1:2000	-20
290	XBP1	XBP1	XBP1	Santa Cruz	sc-32136	1044	Goat	Use with Caution	1:200	4
291	XIAP	XIAP	XIAP	CST	2042	699	Rabbit	Use with Caution	1:100	-20
292	XPA	XPA	XPA	Santa Cruz	sc-56813	1359	Mouse	Valid	1:75	4
293	XPF	XPF	XPF	Abcam	ab3299	1354	Mouse	Use with Caution	1:100	-20
294	XRCC1	XRCC1	XRCC1	CST	2735	906	Rabbit	Use with Caution	1:30	-20
295	YAP	YAP	YAP1	Santa Cruz	sc-15407	780	Rabbit	Under Evaluation	1:200	4
296	YAP (phospho S127)	YAP_pS127	YAP1	CST	4911	782	Rabbit	Under Evaluation	1:750	-20
297	YB1	YB1	YBX1	Novus Biologicals	17250002	700	Rabbit	Valid	1:750	-20
298	YB1 (phospho S102)	YB1_pS102	YBX1	CST	2900	835	Rabbit	Valid	1:50	-20
	**VHL antibody has been identified to recognize EPPK1 by MS, RNAi and correlation with RNA expression

## Sheet: Previous_Standard Ab List_302
	Validation Status*
	Valid = RPPA and WB correlation > 0.7
	Use with Caution = RPPA and WB correlation < 0.7
	Under Evaluation = Antibody has given mixed results and/or evaluated by another lab; We are in the process of (re)validating
	Used for QC = These antibodies are used for tissue sample quality control (QC); WILL NOT report to Datasets containing tissue samples, but WILL report to Datasets containing cell line samples
#	Official Ab Name	Ab Name Reported on Dataset	Gene Name	Company	Catalog #	Internal Ab ID	Species	Validation Status*	RPPA Dilution	Storage
1	14-3-3 beta	14-3-3-beta	YWHAB	Santa Cruz	sc-628	882	Rabbit	Valid	1:75	4
2	14-3-3 epsilon	14-3-3-epsilon	YWHAE	Santa Cruz	sc-23957	913	Mouse	Use with Caution	1:50	4
3	14-3-3 zeta	14-3-3-zeta	YWHAZ	Santa Cruz	sc-1019	883	Rabbit	Valid	1:5000	4
4	4E-BP1	4E-BP1	EIF4EBP1	CST	9452	2	Rabbit	Valid	1:100	-20
5	4E-BP1 (phospho S65)	4E-BP1_pS65	EIF4EBP1	CST	9456	3	Rabbit	Valid	1:250	-20
6	53BP1	53BP1	TP53BP1	CST	4937	985	Rabbit	Valid	1:300	-20
7	Acetyl CoA Carboxylase (phospho S79)	ACC_pS79	ACACA, ACACB	CST	3661	13	Rabbit	Valid	1:500	-20
8	Acetyl CoA Carboxylase 1	ACC1	ACACA	Abcam	ab45174	14	Rabbit	Use with Caution	1:20000	-20
9	ADAR1	ADAR1	ADAR	Abcam	ab88574	1198	Mouse	Valid	1:200	-20
10	Akt	Akt	AKT1,2,3	CST	4691	1084	Rabbit	Valid	1:10000	-20
11	Akt (phospho S473)	Akt_pS473	AKT1,2,3	CST	9271	230	Rabbit	Valid	1:150	-20
12	Akt (phospho T308)	Akt_pT308	AKT1,2,3	CST	2965	1154	Rabbit	Valid	1:500	-20
13	AMPK alpha	AMPKa	PRKAA1	CST	2532	39	Rabbit	Use with Caution	1:200	-20
14	AMPK alpha (phospho T172)	AMPKa_pT172	PRKAA1	CST	2535	40	Rabbit	Use with Caution	1:100	-20
15	AMPK alpha 2 (Phospho S345)	AMPK-a2_pS345	PRKAA2	Abcam	ab129081	1351	Rabbit	Valid	1:500	-20
16	Androgen Receptor	AR	AR	Abcam	ab52615	756	Rabbit	Valid	1:100	-20
17	Annexin I	Annexin-I	ANXA1	BD Biosciences	610066	1208	Mouse	Valid	1:5000	-20
18	Annexin VII	Annexin-VII	ANXA7	BD Biosciences	610668	1142	Mouse	Valid	1:30	-20
19	A-Raf	A-Raf	ARAF	CST	4432	1217	Rabbit	Valid	1:150	-20
20	ARID1A	ARID1A	ARID1A	Sigma-Aldrich	HPA005456	1442	Rabbit	Use with Caution	1:1000	-20
21	Atg3	Atg3	ATG3	CST	3415	1612	Rabbit	Valid	1:750	-20
22	Atg7	Atg7	ATG7	CST	8558	1613	Rabbit	Valid	1:1000	-20
23	ATM	ATM	ATM	CST	2873	1363	Rabbit	Valid	1:250	-20
24	ATM (phospho S1981)	ATM_pS1981	ATM	CST	5883	1364	Rabbit	Valid	1:25	-20
25	ATR (Phospho S428)	ATR_pS428	ATR	Abcam	ab178407	1795	Rabbit	Use with Caution	1:1000	-20
26	ATRX	ATRX	ATRX	Abcam	ab97508	1569	Rabbit	Use with Caution	1:1000	-20
27	Aurora B/AIM1	Aurora-B	AIM1	CST	3094	1404	Rabbit	Valid	1:50	-20
28	Axl	Axl	AXL	CST	8661	1271	Rabbit	Valid	1:1000	-20
29	B7-H4	B7-H4	VTCN1	CST	14572	1726	Rabbit	Use with Caution	1:750	-20
30	Bad (phospho S112)	Bad_pS112	BAD	CST	9291	63	Rabbit	Valid	1:50	-20
31	Bak	Bak	BAK1	Abcam	ab32371	71	Rabbit	Use with Caution	1:30	-20
32	BAP1	BAP1	BAP1	Santa Cruz	sc-28383	1207	Mouse	Valid	1:125	4
33	Bax	Bax	BAX	CST	2772	73	Rabbit	Valid	1:100	-20
34	Bcl2	Bcl2	BCL2	Dako	M0887	80	Mouse	Valid	1:50	4
35	Bcl2A1	Bcl2A1	BCL2A1	Abnova	PAB8528	1299	Rabbit	Valid	1:250	-20
36	Bcl-xL	Bcl-xL	BCL2L1	CST	2762	85	Rabbit	Valid	1:100	-20
37	Beclin	Beclin	BECN1	Santa Cruz	sc-10086	87	Goat	Use with Caution	1:250	4
38	beta Actin	b-Actin	ACTB	CST	4970	1169	Rabbit	Use with Caution	1:75	-20
39	beta Catenin	b-Catenin	CTNNB1	CST	9562	75	Rabbit	Valid	1:1500	-20
40	beta Catenin (phospho T41/S45)	b-Catenin_pT41_S45	CTNNB1	CST	9565	1170	Rabbit	Valid	1:30	-20
41	Bid	Bid	BID	Abcam	ab32060	88	Rabbit	Use with Caution	1:30	-20
42	Bim	Bim	BCL2L11	Abcam	ab32158	90	Rabbit	Valid	1:400	-20
43	BiP/GRP78	BiP-GRP78	HSPA5	BD Biosciences	610978	1311	Mouse	Use with Caution	1:750	-20
44	B-Raf	B-Raf	BRAF	Abcam	ab33899	92	Rabbit	Valid	1:75	-20
45	B-Raf (phospho S445)	B-Raf_pS445	BRAF	CST	2696	94	Rabbit	Valid	1:1000	-20
46	BRD4	BRD4	BRD4	CST	13440	1567	Rabbit	Valid	1:200	-20
47	c-Abl	c-Abl	ABL	CST	2862	1565	Rabbit	Valid	1:50	-20
48	c-IAP2	c-IAP2	BIRC3	CST	3130	1615	Rabbit	Use with Caution	1:750	-20
49	Caspase-3 active	Caspase-3	CASP3	Abcam	ab32042	108	Rabbit	Use with Caution	1:250	-20
50	Caspase-7 (cleaved D198)	Caspase-7-cleaved	CASP7	CST	9491	109	Rabbit	Use with Caution	1:75	-20
51	Caspase-8	Caspase-8	CASP8	CST	9746	951	Mouse	**Used for QC**	1:150	-20
52	Caveolin-1	Caveolin-1	CAV1	CST	3238	114	Rabbit	Valid	1:5000	-20
53	CD171 (L1)	CD171	L1CAM	BioLegend	826701	1737	Mouse	Valid	1:1000	4
54	CD26	CD26	CD26	Abcam	ab28340	1308	Rabbit	Valid	1:1000	-20
55	CD29	CD29	ITGB1	BD Biosciences	610467	1206	Mouse	Valid	1:30	-20
56	CD31	CD31	PECAM1	Dako	M0823	127	Mouse	Valid	1:30	4
57	CD44	CD44	CD44	CST	3570	1398	Mouse	Use with Caution	1:50	-20
58	CD49b	CD49b	ITGA2	BD Biosciences	611016	937	Mouse	Valid	1:50	-20
59	cdc2 (Phospho Y15)	cdc2_pY15	CDK1	CST	4539	1783	Rabbit	Use with Caution	1:250	-20
60	cdc25C	cdc25C	CDC25C	CST	4688	1873	Rabbit	Valid	1:500	-20
61	CDK1	CDK1	CDK1	Abcam	ab32384	1658	Rabbit	Use with Caution	1:1000	-20
62	CDKN2A/p16INK4a	p16INK4a	CDKN2A	Abcam	ab81278	1231	Rabbit	Valid	1:500	-20
63	Chk1	Chk1	CHEK1	CST	2360	1203	Mouse	Use with Caution	1:250	-20
64	Chk1 (phospho S296)	Chk1_pS296	CHEK1	Abcam	ab79758	1348	Rabbit	Valid	1:125	-20
65	Chk2	Chk2	CHEK2	CST	3440	146	Mouse	Valid	1:50	-20
66	Chk2 (phospho T68)	Chk2_pT68	CHEK2	CST	2197	147	Rabbit	Use with Caution	1:125	-20
67	c-Jun ( phospho S73)	c-Jun_pS73	JUN	CST	9164	155	Rabbit	Valid	1:30	-20
68	c-Kit	c-Kit	KIT	Abcam	ab32363	157	Rabbit	Valid	1:30	-20
69	Claudin 7	Claudin-7	CLDN7	Novus Biologicals	NB100-91714	852	Rabbit	Valid	1:300	-20
70	c-Met	c-Met	MET	CST	3127	726	Mouse	**Used for QC**	1:250	-20
71	c-Met (phospho Y1234/Y1235)	c-Met_pY1234_Y1235	MET	CST	3129	727	Rabbit	Valid	1:100	-20
72	c-Myc	c-Myc	MYC	Santa Cruz	sc-764	1143	Rabbit	Use with Caution	1:125	4
73	COG3	COG3	COG3	ProteinTech	11130-1-AP	1656	Rabbit	Valid	1:750	-20
74	COL6A1	Collagen-VI	COL6A1	Santa Cruz	sc-20649	171	Rabbit	Valid	1:5000	4
75	Connexin 43	Connexin-43	CNST43	CST	3512	1568	Rabbit	Use with Caution	1:150	-20
76	Cox2	Cox2	PTGS2	CST	4842	1218	Rabbit	Use with Caution	1:50	-20
77	Cox-IV	Cox-IV	PTGS3	CST	4850	1116	Rabbit	Valid	1:1000	-20
78	C-Raf (phospho S338)	C-Raf_pS338	RAF1	CST	9427	179	Rabbit	Valid	1:100	-20
79	C-Raf/Raf-1	C-Raf	RAF1	Millipore	04-739	1201	Rabbit	Use with Caution	1:200	-20
80	CREB	CREB	CREB1	CST	9197	181	Rabbit	Use with Caution	1:1000	-20
81	Cyclin B1	Cyclin-B1	CCNB1	Epitomics	1495-1	192	Rabbit	Valid	1:1500	-20
82	Cyclin D1	Cyclin-D1	CCND1	Santa Cruz	sc-718	194	Rabbit	Valid	1:200	4
83	Cyclin D3	Cyclin-D3	CCND3	CST	2936	198	Mouse	Valid	1:1000	-20
84	Cyclin E1	Cyclin-E1	CCNE1	Santa Cruz	sc-247	201	Mouse	Valid	1:30	4
85	Cyclophilin F	Cyclophilin-F	PPIF	Abcam	ab110324	1257	Mouse	Valid	1:50000	4
86	Detyrosinated alpha-Tubulin	D-a-Tubulin	TUBA1A	Abcam	ab48389	1379	Rabbit	Valid	1:500	-20
87	Dimethyl-Histone H3 (Lys4)	DM-Histone-H3	HISTH3	Millipore	07-030	1380	Rabbit	Valid	1:1500	-20
88	Dimethyl-K9 Histone H3	DM-K9-Histone-H3	H3K9ME2	Abcam	ab32521	1397	Rabbit	Use with Caution	1:250	-20
89	DUSP4/MKP2	DUSP4	DUSP4	CST	5149	1406	Rabbit	Valid	1:250	-20
90	E2F-1	E2F1	E2F1	Santa Cruz	sc-251	1261	Mouse	Valid	1:30	4
91	E-Cadherin	E-Cadherin	CDH1	CST	3195	1099	Rabbit	Valid	1:300	-20
92	eEF2	eEF2	EEF2	CST	2332	1060	Rabbit	Use with Caution	1:50	-20
93	eEF2K	eEF2K	EEF2K	CST	3692	1061	Rabbit	Valid	1:50	-20
94	EGFR	EGFR	EGFR	CST	2232	1120	Rabbit	Valid	1:100	-20
95	EGFR (phospho Y1173)	EGFR_pY1173	EGFR	Abcam	ab32578	221	Rabbit	Valid	1:50	-20
96	eIF4E	eIF4E	EIF4E	CST	9742	722	Rabbit	Valid	1:75	-20
97	eIF4E (Phospho S209)	eIF4E_pS209	EIF4E	Abcam	ab76256	1871	Rabbit	Valid	1:500	-20
98	eIF4G	eIF4G	EIF4G1	CST	2498	1124	Rabbit	Use with Caution	1:1000	-20
99	Elk1 (phospho S383)	Elk1_pS383	ELK1	CST	9181	228	Rabbit	Use with Caution	1:50	-20
100	ENY2	ENY2	ENY2	GeneTex	GTX629542	1219	Mouse	Use with Caution	1:1000	-20
101	Epithelial Membrane Antigen	EMA	EMA	Dako	M061329-2	1350	Mouse	Use with Caution	1:1000	4
102	ErbB2/HER2	HER2	ERBB2	Lab Vision	MS-325-P1	1038	Mouse	Valid	1:3000	4
103	ErbB2/HER2 (phospho Y1248)	HER2_pY1248	ERBB2	R&D Systems	AF1768	1075	Rabbit	Use with Caution (likely sees pEGFR)	1:1500	-20
104	ErbB3/HER3	HER3	ERBB3	Santa Cruz	sc-285	911	Rabbit	Valid	1:300	4
105	ErbB3/HER3 (phospho Y1289)	HER3_pY1289	ERBB3	CST	4791	728	Rabbit	Use with Caution	1:50	-20
106	ERCC1	ERCC1	ERCC1	Santa Cruz	sc-17809	1357	Mouse	Valid	1:30	4
107	ERCC5	ERCC5	ERCC5	ProteinTech	11331-1-AP	1355	Rabbit	Use with Caution	1:250	-20
108	ERRFI1/MIG6	MIG6	ERRFI1	Sigma-Aldrich	WH0054206M1	1062	Mouse	Valid	1:50	-20
109	Estrogen Receptor	ER	ESR1	Lab Vision	RM-9101	238	Rabbit	Valid	1:40	4
110	Ets-1	Ets-1	ETS1	Bethyl	A303-501A	1200	Rabbit	Valid	1:100	4
111	FAK	FAK	PTK2	Abcam	ab40794	252	Rabbit	Use with Caution	1:1000	-20
112	FAK (phospho Y397)	FAK_pY397	PTK2	CST	3283	1227	Rabbit	Valid	1:30	-20
113	Fatty Acid Synthase	FASN	FASN	CST	3180	1156	Rabbit	Valid	1:1000	-20
114	Fibronectin	Fibronectin	FN1	Epitomics	1574-1	262	Rabbit	Valid	1:10000	-20
115	FoxM1	FoxM1	FOXM1	CST	5436	1123	Rabbit	Valid	1:30	-20
116	FoxO3a	FoxO3a	FOXO3	CST	2497	1122	Rabbit	Use with Caution	1:25	-20
117	FoxO3a (phospho S318/S321)	FoxO3a_pS318_S321	FOXO3	CST	9465	270	Rabbit	Use with Caution	1:30	-20
118	FRA-1	FRA-1	FRA1	Santa Cruz	sc-605	1184	Rabbit	Use with Caution	1:100	4
119	G6PD	G6PD	G6PD	CST	8866	1779	Rabbit	Valid	1:1000	-20
120	Gab2	Gab2	GAB2	CST	3239	943	Rabbit	Valid	1:300	-20
121	GAPDH	GAPDH	GAPDH	Life Technologies	AM4300	274	Mouse	Use with Caution	1:50000	-20
122	GATA3	GATA3	GATA3	BD Biosciences	558686	764	Mouse	Valid	1:300	4
123	GCLM	GCLM	GCLM	Abcam	ab124827	1745	Rabbit	Use with Caution	1:500	-20
124	GCN5L2	GCN5L2	KAT2A	CST	3305	1263	Rabbit	Valid	1:30	-20
125	Glutamate Dehydrogenase1/2	Glutamate-D1-2	GLUD	CST	12793	1617	Rabbit	Use with Caution	1:500	-20
126	Glutaminase	Glutaminase	GLS	Abcam	ab156876	1491	Rabbit	Use with Caution	1:250	-20
127	Glycogen Synthase	Gys	GYS1	CST	3886	1035	Rabbit	Valid	1:1500	-20
128	Glycogen Synthase (phospho S641)	Gys_pS641	GYS1	CST	3891	1036	Rabbit	Valid	1:250	-20
129	Granzyme B	Granzyme-B	GZMB	CST	4275	1807	Rabbit	Valid	1:500	-20
130	GSK-3alpha/beta	GSK-3a-b	GSK3A, GSK3B	Santa Cruz	sc-7291	284	Mouse	Valid	1:750	4
131	GSK-3alpha/beta (phospho S21/S9)	GSK-3a-b_pS21_S9	GSK3A, GSK3B	CST	9331	285	Rabbit	Valid	1:200	-20
132	H2AX (phospho S140)	H2AX_pS140	H2AX	Pierce Biotechnology	MA1-2022	1409	Mouse	Use with Caution	1:400	-20
133	Heregulin	Heregulin	NRG1	CST	2573	890	Rabbit	Valid	1:30	-20
134	HES1	HES1	HES1	CST	11988	1582	Rabbit	Valid	1:1000	-20
135	Hexokinase II	Hexokinase-II	HK2	CST	2867	1023	Rabbit	Valid	1:50	-20
136	Hif-1 alpha	Hif-1-alpha	HIF1A	BD Biosciences	610958	1402	Mouse	Use with Caution	1:50	-20
137	Histone H3	Histone-H3	H3F3A, H3F3B	Abcam	ab1791	1250	Rabbit	Valid	1:3000	-20
138	HSP27	HSP27	HSP27	CST	2402	321	Mouse	Use with Caution	1:100	-20
139	HSP27 (phospho S82)	HSP27_pS82	HSBP1	CST	2401	323	Rabbit	Valid	1:75	-20
140	HSP70	HSP70	HSP70	CST	4872	325	Rabbit	Use with Caution	1:150	-20
141	IGF1R (phospho Y1135/Y1136)	IGF1R_pY1135_Y1136	IGF1R	CST	3024	1221	Rabbit	Valid	1:30	-20
142	IGFBP2	IGFBP2	IGFBP2	CST	3922	335	Rabbit	Valid	1:50	-20
143	IGFRb	IGFRb	INSR	CST	3027	336	Rabbit	Use with Caution	1:250	-20
144	INPP4b	INPP4b	INPP4B	CST	4039	1065	Rabbit	Valid	1:25	-20
145	Insulin Receptor beta	IR-b	INSRB	CST	3025	1586	Rabbit	Use with Caution	1:750	-20
146	IRF-1	IRF-1	IRF1	Santa Cruz	sc-497	1316	Rabbit	Use with Caution	1:200	4
147	IRS1	IRS1	IRS1	Millipore	06-248	802	Rabbit	Valid	1:400	-20
148	Jagged1	Jagged1	JAG1	Abcam	ab109536	1413	Rabbit	Valid	1:750	-20
149	Jak2	Jak2	JAK2	CST	3230	1166	Rabbit	Valid	1:750	-20
150	JNK/SAPK (phospho T183/Y185)	JNK_pT183_Y185	MAPK8	CST	4668	888	Rabbit	Valid	1:30	-20
151	JNK2	JNK2	MAPK9	CST	4672	380	Rabbit	Use with Caution	1:30	-20
152	LC3A/B	LC3A-B	LC3AB	CST	4108	1618	Rabbit	Use with Caution	1:500	-20
153	Lck	Lck	LCK	CST	2752	397	Rabbit	Valid	1:100	-20
154	LDHA	LDHA	LDHA	CST	3582	976	Rabbit	Use with Caution	1:250	-20
155	LRP6 (phospho S1490)	LRP6_pS1490	LRP6	CST	2568	1367	Rabbit	Valid	1:500	-20
156	MAPK (phospho T202/Y204)	MAPK_pT202_Y204	MAPK1, MAPK3	CST	4377	405	Rabbit	Valid	1:30	-20
157	Mcl 1	Mcl-1	MCL1	CST	5453	1222	Rabbit	Valid	1:100	-20
158	MDM2 (phospho S166)	MDM2_pS166	MDM2	CST	3521	1164	Rabbit	Valid	1:50	-20
159	MEK1	MEK1	MAP2K1	Epitomics	1235-1	417	Rabbit	Valid	1:1500	-20
160	MEK1 (phospho S217/S221)	MEK1_pS217_S221	MAP2K1 MAP2K2	CST	9154	1076	Rabbit	Valid	1:50	-20
161	Merlin/NF2	Merlin	NF2	Novus Biologicals	22710002	1046	Rabbit	Use with Caution	1:250	-20
162	MIF	MIF	MIF	Santa Cruz	sc-20121	1323	Rabbit	Use with Caution	1:300	4
163	MMP2	MMP2	MMP2	CST	4022	435	Rabbit	Valid	1:75	-20
164	Mnk1	Mnk1	MKNK1	CST	2195	1005	Rabbit	Valid	1:1000	-20
165	Monocarboxylic Acid Transporter 4	MCT4	SLC16A4	Millipore	AB3314P	1633	Rabbit	Valid	1:500	-20
166	MSH6	MSH6	MSH6	Novus Biologicals	22030002	1063	Rabbit	Use with Caution	1:1000	-20
167	MSI2	MSI2	MSI2	Abcam	ab76148	1675	Rabbit	Use with Caution	1:4000	-20
168	mTOR	mTOR	MTOR	CST	2983	444	Rabbit	Valid	1:1000	-20
169	mTOR (phospho S2448)	mTOR_pS2448	MTOR	CST	2971	446	Rabbit	Use with Caution	1:50	-20
170	Myosin heavy chain 11	Myosin-11	MYH11	Novus Biologicals	21370002	1139	Rabbit	Valid	1:5000	-20
171	Myosin IIa (phospho S1943)	Myosin-IIa_pS1943	MYH9	CST	5026	1160	Rabbit	Valid	1:1000	-20
172	Myt1	Myt1	MYT1	CST	4282	1803	Rabbit	Use with Caution	1:2000	-20
173	NAPSIN A	NAPSIN-A	NAPSA	Abcam	ab129189	1274	Rabbit	Use with Caution	1:150	-20
174	N-Cadherin	N-Cadherin	CDH2	CST	4061	452	Rabbit	Valid	1:30	-20
175	NDRG1 (phospho T346)	NDRG1_pT346	NDRG1	CST	3217	1126	Rabbit	Valid	1:100	-20
176	NDUFB4	NDUFB4	NDUFB4	Abcam	ab110243	1345	Mouse	Valid	1:30	4
177	NF-kappaB p65 (phospho S536)	NF-kB-p65_pS536	RELA	CST	3033	457	Rabbit	Use with Caution	1:30	-20
178	Notch1	Notch1	NOTCH1	CST	3268	1064	Rabbit	Valid	1:30	-20
179	Notch3	Notch3	NOTCH3	Santa Cruz	sc-5593	767	Rabbit	Use with Caution	1:300	4
180	N-Ras	N-Ras	NRAS	Santa Cruz	sc-31	1136	Mouse	Valid	1:50	4
181	Oct-4	Oct-4	OCT4	CST	2750	1669	Rabbit	Use with Caution	1:200	-20
182	p21	p21	CDKN1A	Santa Cruz	sc-397	470	Rabbit	Valid	1:150	4
183	p27 KIP 1	p27-Kip-1	CDKN1B	Abcam	ab32034	897	Rabbit	Valid	1:50	-20
184	p27/KIP 1 (phospho T198)	p27_pT198	CDKN1B	Abcam	ab64949	878	Rabbit	Valid	1:30	-20
185	p38 MAPK	p38	MAPK14	CST	9212	478	Rabbit	Valid	1:1500	-20
186	p38 MAPK (phospho T180/Y182)	p38_pT180_Y182	MAPK14	CST	9211	479	Rabbit	Valid	1:50	-20
187	p44/42 MAPK	p44-42-MAPK	MAPK3	CST	4695	1119	Rabbit	Valid	1:2000	-20
188	p53	p53	TP53	CST	9282	481	Rabbit	Use with Caution	1:2500	-20
189	p70 S6 Kinase (phospho T389)	p70-S6K_pT389	RPS6KB1	CST	9205	494	Rabbit	Valid	1:50	-20
190	p70/S6K1	p70-S6K1	RPS6KB1	Abcam	ab32529	493	Rabbit	Valid	1:300	-20
191	p90RSK (phospho T573)	p90RSK_pT573	RPS6K	CST	9346	1178	Rabbit	Use with Caution	1:30	-20
192	PAI-1	PAI-1	SERPINE1	BD Biosciences	612024	499	Mouse	Valid	1:100	-20
193	PAICS	PAICS	PAICS	Sigma-Aldrich	HPA035895	1322	Rabbit	Use with Caution	1:250	-20
194	PAK1	PAK1	PAK1	CST	2602	1811	Rabbit	Valid	1:1000	-20
195	PAK4	PAK4	PAK4	CST	3242	1389	Rabbit	Valid	1:750	-20
196	PAR	PAR	PAR	Trevigen	4336-BPC-100	1370	Rabbit	Use with Caution	1:15000	-20
197	PARK7/DJ1	DJ1	PARK7	Abcam	ab76008	891	Rabbit	Valid	1:5000	-20
198	PARP-1	PARP1	PARP1	Santa Cruz	sc-7150	1372	Rabbit	Valid	1:1500	4
199	PAX8	PAX8	PAX8	CST	9857	1621	Rabbit	Use with Caution	1:500	-20
200	Paxillin	Paxillin	PXN	Epitomics	1500-1	505	Rabbit	Use with Caution	1:500	-20
201	P-Cadherin	P-Cadherin	CDH3	CST	2130	509	Rabbit	Use with Caution	1:50	-20
202	PCNA	PCNA	PCNA	CST	2586	1383	Mouse	Use with Caution	1:1000	-20
203	Pdcd-1L1	Pdcd-1L1	CD274	Santa Cruz	sc-19090	1234	Goat	Use with Caution	1:100	4
204	Pdcd4	Pdcd4	PDCD4	Rockland	600-401-965	816	Rabbit	Use with Caution	1:750	-20
205	PDGFR beta	PDGFR-b	PDGFRB	CST	3169	1225	Rabbit	Valid	1:100	-20
206	PDHK1	PDHK1	PDHK1	CST	3820	1622	Rabbit	Use with Caution	1:500	-20
207	PDK1	PDK1	PDPK1	CST	3062	515	Rabbit	Valid	1:50	-20
208	PDK1 (phospho S241)	PDK1_pS241	PDPK1	CST	3061	516	Rabbit	Valid	1:50	-20
209	PD-L1	PD-L1	CD274	CST	13684	1724	Rabbit	Use with Caution	1:750	-20
210	PEA-15	PEA-15	PEA15	CST	2780	1017	Rabbit	Valid	1:100	-20
211	PED/PEA-15 (phospho S116)	PEA-15_pS116	PEA15	Invitrogen	44-836G	1018	Rabbit	Valid	1:1000	-20
212	PI3 Kinase p110 alpha	PI3K-p110-a	PIK3CA	CST	4255	808	Rabbit	Use with Caution	1:75	-20
213	PI3K p110 beta	PI3K-p110-b	PIK3CB	Santa Cruz	sc-376412	1330	Mouse	Use with Caution	1:60	4
214	PI3K p85	PI3K-p85	PIK3R1	Millipore	06-195	523	Rabbit	Valid	1:15000	-20
215	PKA RI alpha	PKA-a	PRKAR1A	CST	5675	1667	Rabbit	Valid	1:200	-20
216	PKC alpha (phospho S657)	PKC-a_pS657	PRKCA	Millipore	06-822	530	Rabbit	Use with Caution	1:2000	-20
217	PKC beta II (phospho S660)	PKC-b-II_pS660	PRKCA, PRKCB PRKCD, PRKCE PRKCH, PRKCQ	CST	9371	1137	Rabbit	Valid	1:200	-20
218	PKC delta (phospho S664)	PKC-delta_pS664	PRKCD	Millipore	07-875	932	Rabbit	Valid	1:100	-20
219	PKM2	PKM2	PKM2	CST	4053	1025	Rabbit	Use with Caution	1:300	-20
220	PLC gamma2 (phospho Y759)	PLC-gamma2_pY759	PLCG2	CST	3874	1030	Rabbit	Use with Caution	1:30	-20
221	PLK1	PLK1	PLK1	CST	4513	754	Rabbit	Use with Caution	1:125	-20
222	PMS2	PMS2	PMS2	Novus Biologicals	22510002	1246	Rabbit	Valid	1:1500	-20
223	PRAS40	PRAS40	AKT1S1	Invitrogen	AHO1031	738	Mouse	Use with Caution	1:250	-20
224	PRAS40 (phospho T246)	PRAS40_pT246	AKT1S1	Life Technologies	441100G	739	Rabbit	Valid	1:500	-20
225	PREX1	PREX1	PREX1	Abcam	ab102739	1204	Rabbit	Valid	1:150	-20
226	Progesterone Repector	PR	PGR	Abcam	ab32085	549	Rabbit	Valid	1:50	-20
227	PTEN	PTEN	PTEN	CST	9552	566	Rabbit	Valid	1:500	-20
228	Rab11	Rab11	RAB11A,B	CST	3539	1083	Rabbit	Under Evaluation	1:30	-20
229	Rab25	Rab25	RAB25	CST	4314	1150	Rabbit	Valid	1:30	-20
230	Rad50	Rad50	RAD50	Millipore	05-525	987	Mouse	Valid	1:100	-20
231	Rad51	Rad51	RAD51	CST	8875	1262	Rabbit	Valid	1:30	-20
232	Raptor	Raptor	RPTOR	CST	2280	1128	Rabbit	Valid	1:300	-20
233	Rb	Rb	RB1	CST	9309	552	Mouse	**Used for QC**	1:100	-20
234	Rb (phospho S807/S811)	Rb_pS807_S811	RB1	CST	9308	557	Rabbit	Valid	1:500	-20
235	RBM15	RBM15	RBM15	Novus Biologicals	21390002	1138	Rabbit	Valid	1:5000	-20
236	Rheb	Rheb	RHEB	R&D Systems	MAB3426	847	Mouse	Use with Caution	1:75	-20
237	Rictor	Rictor	RICTOR	CST	2114	1129	Rabbit	Use with Caution	1:100	-20
238	Rictor (phospho T1135)	Rictor_pT1135	RICTOR	CST	3806	1130	Rabbit	Valid	1:200	-20
239	RIP	RIP	RIP	CST	4926	1624	Rabbit	Use with Caution	1:250	-20
240	Rock-1	Rock-1	ROCK1	Santa Cruz	sc-5560	1334	Rabbit	Use with Caution	1:1000	4
241	RPA32	RPA32	RPA32	CST	2208	1368	Rat	Use with Caution	1:500	-20
242	RPA32 (Phospho S4/S8)	RPA32_pS4_S8	RPA32	Bethyl	A300-245A	1375	Rabbit	Use with Caution	1:250	4
243	RSK	RSK	RPS6KA1 RPS6KA2 RPS6KA3	CST	9347	759	Rabbit	Use with Caution	1:150	-20
244	S6 (phospho S235/S236)	S6_pS235_S236	RPS6	CST	2211	600	Rabbit	Valid	1:2500	-20
245	S6 (phospho S240/S244)	S6_pS240_S244	RPS6	CST	2215	601	Rabbit	Valid	1:1000	-20
246	S6 Ribosomal Protein	S6	RPS6	CST	2317	1874	Mouse	Valid	1:1000	-20
247	SCD	SCD	SCD	Santa Cruz	sc-58420	1127	Mouse	Valid	1:30	4
248	SDHA	SDHA	SDHA	CST	11998	1339	Rabbit	Valid	1:250	-20
249	SF2/ASF	SF2	SRSF1	Invitrogen	32-4500	1131	Mouse	Valid	1:150	-20
250	Shc (phospho Y317)	Shc_pY317	SHC1	CST	2431	1031	Rabbit	Valid	1:30	-20
251	SHP-2 (phospho Y542)	SHP-2_pY542	PTPN11	CST	3751	1180	Rabbit	Use with Caution	1:75	-20
252	SLC1A5	SLC1A5	SLC1A5	Sigma-Aldrich	HPA035240	1313	Rabbit	Use with Caution	1:15000	-20
253	Smac/Diablo	Smac	DIABLO	CST	2954	610	Mouse	**Used for QC**	1:150	-20
254	Smad1	Smad1	SMAD1	Abcam	ab33902	922	Rabbit	Valid	1:750	-20
255	Smad3	Smad3	SMAD3	Abcam	ab40854	796	Rabbit	Valid	1:150	-20
256	Smad4	Smad4	SMAD4	Santa Cruz	sc-7966	920	Mouse	Valid	1:30	4
257	Snail	Snail	SNAI1	CST	3895	616	Mouse	**Used for QC**	1:50	-20
258	SOD1	SOD1	SOD1	CST	4266	1818	Mouse	Valid	1:500	-20
259	SOD2	SOD2	SOD2	CST	13141	1328	Rabbit	Valid	1:2500	-20
260	Sox2	Sox2	SOX2	CST	2748	1670	Rabbit	Valid	1:200	-20
261	Src	Src	SRC	Millipore	05-184	621	Mouse	Valid	1:200	-20
262	Src (phospho Y527)	Src_pY527	SRC, YES1, FYN FGR	CST	2105	626	Rabbit	Valid	1:30	-20
263	Src Family (phospho Y416)	Src_pY416	SRC, LYN, FYN LCK, YES1, HCK	CST	2101	623	Rabbit	Valid	1:500	-20
264	Stat3	Stat3	STAT3	CST	4904	1197	Rabbit	Use with Caution	1:3000	-20
265	Stat3 (phospho Y705)	Stat3_pY705	STAT3	CST	9131	637	Rabbit	Valid	1:30	-20
266	Stat5a	Stat5a	STAT5A	Abcam	ab32043	638	Rabbit	Valid	1:250	-20
267	Stathmin 1	Stathmin-1	STMN1	Abcam	ab52630	718	Rabbit	Valid	1:75	-20
268	Syk	Syk	SYK	Santa Cruz	sc-1240	1033	Mouse	Valid	1:3000	4
269	Tau	Tau	TAU	Millipore	05-348	646	Mouse	Use with Caution	1:100	-20
270	TAZ	TAZ	TAZ	CST	4883	1848	Rabbit	Valid	1:300	-20
271	TFAM	TFAM	TFAM	CST	7495	1333	Rabbit	Valid	1:300	-20
272	TIGAR	TIGAR	C12ORF5	Abcam	ab137573	1107	Rabbit	Valid	1:100	-20
273	Transferrin Receptor	TFRC	TFRC	Novus Biologicals	22500002	1140	Rabbit	Valid	1:15000	-20
274	Transglutaminase II	Transglutaminase	TGM2	Lab Vision	MS-224-P1	908	Mouse	Valid	1:150	4
275	TRIM25	TRIM25	TRIM25	Abcam	ab167154	1756	Rabbit	Use with Caution	1:2000	-20
276	TSC1/Hamartin	TSC1	TSC1	CST	4906	1125	Rabbit	Use with Caution	1:200	-20
277	TSC2/Tuberin (phospho T1462)	Tuberin_pT1462	TSC2	CST	3617	671	Rabbit	Valid	1:30	-20
278	TTF1	TTF1	NKX2-1	Abcam	ab76013	1081	Rabbit	Valid	1:30	-20
279	Tuberin	Tuberin	TSC2	Abcam	ab32554	670	Rabbit	Valid	1:2500	-20
280	TUFM	TUFM	TUFM	Abcam	ab173300	1842	Rabbit	Valid	1:300	-20
281	Twist	TWIST	TWIST2	Santa Cruz	sc-81417	1353	Mouse	Use with Caution	1:30	4
282	Tyro3	Tyro3	TYRO3	CST	5585	1080	Rabbit	Valid	1:30	-20
283	UBAC1	UBAC1	UBAC1	Sigma-Aldrich	HPA005651	1270	Rabbit	Valid	1:250	-20
284	Ubiquityl Histone H2B	Ubq-Histone-H2B	H2BFM	Millipore	05-1312	1604	Mouse	Use with Caution	1:500	4
285	UGT1A	UGT1A	UGT1A1	Santa Cruz	sc-271268	1267	Mouse	Valid	1:75	4
286	ULK1 (phospho S757)	ULK1_pS757	ULK1	CST	6888	1626	Rabbit	Use with Caution	1:1000	-20
287	VASP	VASP	VASP	CST	3112	678	Rabbit	Valid	1:250	-20
288	VDAC1/Porin	Porin	VDAC1	Abcam	ab14734	1254	Mouse	Valid	1:300	-20
289	VEGF Receptor 2	VEGFR-2	KDR	CST	2479	688	Rabbit	Valid	1:12000	-20
290	VHL/EPPK1**	VHL-EPPK1	EPPK1	BD Biosciences	556347	693	Mouse	Under Evaluation (Targets EPPK1)	1:1000	4
291	Vimentin	Vimentin	VIM	Dako	M0725	1393	Mouse	Use with Caution	1:250	4
292	Wee1	Wee1	WEE1	CST	4936	1802	Rabbit	Use with Caution	1:2000	-20
293	WIPI1	WIPI1	WIPI1	CST	12124	1627	Rabbit	Use with Caution	1:1000	-20
294	WIPI2	WIPI2	WIPI2	CST	8567	1628	Rabbit	Use with Caution	1:1000	-20
295	XBP1	XBP1	XBP1	Santa Cruz	sc-32136	1044	Goat	Use with Caution	1:200	4
296	XPA	XPA	XPA	Santa Cruz	sc-56813	1359	Mouse	Valid	1:75	4
297	XPF	XPF	XPF	Abcam	ab3299	1354	Mouse	Use with Caution	1:100	-20
298	XRCC1	XRCC1	XRCC1	CST	2735	906	Rabbit	Use with Caution	1:30	-20
299	YAP	YAP	YAP1	Santa Cruz	sc-15407	780	Rabbit	Under Evaluation	1:200	4
300	YAP (phospho S127)	YAP_pS127	YAP1	CST	4911	782	Rabbit	Under Evaluation	1:750	-20
301	YB1 (phospho S102)	YB1_pS102	YBX1	CST	2900	835	Rabbit	Valid	1:50	-20
302	ZAP-70	ZAP-70	ZAP70	CST	2705	1828	Rabbit	Use with Caution	1:1000	-20
	**VHL Antibody has been identified to recognize EPPK1 by MS, RNAi and correlation with RNA expression**

## Sheet: List of antibodies
	List of 272 validated antibodies used in RPPA Array of MD Anderson Cancer Centre
	Validation Status*
	Valid = RPPA and WB correlation > 0.7
	Use with Caution = RPPA and WB correlation < 0.7
	Under Evaluation = Antibody has given mixed results and/or evaluated by another lab; We are in the process of (re)validating
	Used for QC = These antibodies are used for tissue sample quality control (QC); WILL NOT report to Datasets containing tissue samples, but WILL report to Datasets containing cell line samples
#	Official Ab Name	Ab Name Reported on Dataset	Gene Name	Company	Catalog #	Internal Ab ID	Species	Validation Status*	RPPA Dilution	Storage
1	14-3-3 beta	14-3-3-beta	YWHAB	Santa Cruz	sc-628	882	Rabbit	Valid	1:75	4
2	14-3-3 zeta	14-3-3-zeta	YWHAZ	Santa Cruz	sc-1019	883	Rabbit	Valid	1:5000	4
3	4E-BP1	4E-BP1	EIF4EBP1	CST	9452	2	Rabbit	Valid	1:100	-20
4	4E-BP1 (phospho S65)	4E-BP1_pS65	EIF4EBP1	CST	9456	3	Rabbit	Valid	1:250	-20
5	53BP1	53BP1	TP53BP1	CST	4937	985	Rabbit	Valid	1:300	-20
6	Acetyl CoA Carboxylase (phospho S79)	ACC_pS79	ACACA, ACACB	CST	3661	13	Rabbit	Valid	1:500	-20
7	Acetyl CoA Carboxylase 1	ACC1	ACACA	Abcam	ab45174	14	Rabbit	Use with Caution	1:20000	-20
8	ADAR1	ADAR1	ADAR	Abcam	ab88574	1198	Mouse	Valid	1:200	-20
9	Akt	Akt	AKT1,2,3	CST	4691	1084	Rabbit	Valid	1:10000	-20
10	Akt (phospho S473)	Akt_pS473	AKT1,2,3	CST	9271	230	Rabbit	Valid	1:150	-20
11	Akt (phospho T308)	Akt_pT308	AKT1,2,3	CST	2965	1154	Rabbit	Valid	1:500	-20
12	AMPK alpha	AMPKa	PRKAA1	CST	2532	39	Rabbit	Use with Caution	1:200	-20
13	AMPK alpha (phospho T172)	AMPKa_pT172	PRKAA1	CST	2535	40	Rabbit	Use with Caution	1:100	-20
14	AMPK alpha 2 (Phospho S345)	AMPK-a2_pS345	PRKAA2	Abcam	ab129081	1351	Rabbit	Valid	1:500	-20
15	Androgen Receptor	AR	AR	Abcam	ab52615	756	Rabbit	Valid	1:100	-20
16	Annexin I	Annexin-I	ANXA1	BD Biosciences	610066	1208	Mouse	Valid	1:5000	-20
17	Annexin VII	Annexin-VII	ANXA7	BD Biosciences	610668	1142	Mouse	Valid	1:30	-20
18	A-Raf	A-Raf	ARAF	CST	4432	1217	Rabbit	Valid	1:150	-20
19	ARID1A	ARID1A	ARID1A	Sigma-Aldrich	HPA005456	1442	Rabbit	Use with Caution	1:1000	-20
20	Atg3	Atg3	ATG3	CST	3415	1612	Rabbit	Valid	1:750	-20
21	Atg7	Atg7	ATG7	CST	8558	1613	Rabbit	Valid	1:1000	-20
22	ATM	ATM	ATM	CST	2873	1363	Rabbit	Valid	1:250	-20
23	ATM (phospho S1981)	ATM_pS1981	ATM	CST	5883	1364	Rabbit	Valid	1:25	-20
24	ATR (Phospho S428)	ATR_pS428	ATR	Abcam	ab178407	1795	Rabbit	Use with Caution	1:1000	-20
25	Aurora B/AIM1	Aurora-B	AIM1	CST	3094	1404	Rabbit	Valid	1:50	-20
26	Axl	Axl	AXL	CST	8661	1271	Rabbit	Valid	1:1000	-20
27	B7-H4	B7-H4	VTCN1	CST	14572	1726	Rabbit	Use with Caution	1:50	-20
28	Bad (phospho S112)	Bad_pS112	BAD	CST	9291	63	Rabbit	Valid	1:50	-20
29	Bak	Bak	BAK1	Abcam	ab32371	71	Rabbit	Use with Caution	1:30	-20
30	BAP1	BAP1	BAP1	Santa Cruz	sc-28383	1207	Mouse	Valid	1:125	4
31	Bax	Bax	BAX	CST	2772	73	Rabbit	Valid	1:100	-20
32	Bcl2	Bcl2	BCL2	Dako	M0887	80	Mouse	Valid	1:50	4
33	Bcl-xL	Bcl-xL	BCL2L1	CST	2762	85	Rabbit	Valid	1:100	-20
34	Beclin	Beclin	BECN1	Santa Cruz	sc-10086	87	Goat	Use with Caution	1:250	4
35	beta Actin	b-Actin	ACTB	CST	4970	1169	Rabbit	Use with Caution	1:75	-20
36	beta Catenin	b-Catenin	CTNNB1	CST	9562	75	Rabbit	Valid	1:1500	-20
37	beta Catenin (phospho T41/S45)	b-Catenin_pT41_S45	CTNNB1	CST	9565	1170	Rabbit	Valid	1:30	-20
38	Bid	Bid	BID	CST	2002	89	Rabbit	Use with Caution	1:1000	-20
39	Bim	Bim	BCL2L11	Abcam	ab32158	90	Rabbit	Valid	1:400	-20
40	BiP/GRP78	BiP-GRP78	HSPA5	BD Biosciences	610978	1311	Mouse	Use with Caution	1:750	-20
41	B-Raf	B-Raf	BRAF	CST	14814	2083	Rabbit	Use with Caution	1:500	-20
42	B-Raf (phospho S445)	B-Raf_pS445	BRAF	CST	2696	94	Rabbit	Valid	1:1000	-20
43	BRD4	BRD4	BRD4	CST	13440	1567	Rabbit	Valid	1:200	-20
44	c-Abl	c-Abl	ABL	CST	2862	1565	Rabbit	Valid	1:50	-20
45	c-IAP2	c-IAP2	BIRC3	CST	3130	1615	Rabbit	Use with Caution	1:750	-20
46	Caspase-3 active	Caspase-3	CASP3	Abcam	ab32042	108	Rabbit	Use with Caution	1:250	-20
47	Caspase-7 (cleaved D198)	Caspase-7-cleaved	CASP7	CST	9491	109	Rabbit	Use with Caution	1:75	-20
48	Caspase-8	Caspase-8	CASP8	CST	9746	951	Mouse	**Used for QC**	1:150	-20
49	Caveolin-1	Caveolin-1	CAV1	CST	3238	114	Rabbit	Valid	1:5000	-20
50	CD4	CD4	CD4	Abcam	ab133616	2104	Rabbit	Valid	1:500	-20
51	CD20	CD20	MS4A1	Abcam	ab78237	125	Rabbit	Caution	1:75	-20
52	CD29	CD29	ITGB1	BD Biosciences	610467	1206	Mouse	Valid	1:30	-20
53	CD31	CD31	PECAM1	Dako	M0823	127	Mouse	Valid	1:30	4
54	CD44	CD44	CD44	CST	3570	1398	Mouse	Use with Caution	1:50	-20
55	CD45	CD45	CD45	DAKO	M070129-2	1352	Mouse	Caution	1:1000	4
56	CD49b	CD49b	ITGA2	BD Biosciences	611016	937	Mouse	Valid	1:50	-20
57	CD134/OX40	CD134	CD134	Abcam	ab76000	2100	Rabbit	Valid	1:100	-20
58	cdc2 (Phospho Y15)	cdc2_pY15	CDK1	CST	4539	1783	Rabbit	Use with Caution	1:250	-20
59	cdc25C	cdc25C	CDC25C	CST	4688	1873	Rabbit	Valid	1:500	-20
60	CDK1	CDK1	CDK1	Abcam	ab32384	1658	Rabbit	Use with Caution	1:1000	-20
61	CDKN2A/p16INK4a	p16INK4a	CDKN2A	Abcam	ab81278	1231	Rabbit	Valid	1:500	-20
62	Chk1	Chk1	CHEK1	CST	2360	1203	Mouse	Use with Caution	1:250	-20
63	Chk1 (phospho S296)	Chk1_pS296	CHEK1	Abcam	ab79758	1348	Rabbit	Valid	1:125	-20
64	Chk2	Chk2	CHEK2	CST	3440	146	Mouse	Valid	1:50	-20
65	Chk2 (phospho T68)	Chk2_pT68	CHEK2	CST	2197	147	Rabbit	Use with Caution	1:125	-20
66	c-Jun ( phospho S73)	c-Jun_pS73	JUN	CST	9164	155	Rabbit	Valid	1:30	-20
67	c-Kit	c-Kit	KIT	Abcam	ab32363	157	Rabbit	Valid	1:30	-20
68	Claudin 7	Claudin-7	CLDN7	Novus Biologicals	NB100-91714	852	Rabbit	Valid	1:300	-20
69	c-Met (phospho Y1234/Y1235)	c-Met_pY1234_Y1235	MET	CST	3129	727	Rabbit	Valid	1:100	-20
70	c-Myc	c-Myc	MYC	Santa Cruz	sc-764	1143	Rabbit	Use with Caution	1:125	4
71	COG3	COG3	COG3	ProteinTech	11130-1-AP	1656	Rabbit	Valid	1:750	-20
72	COL6A1	Collagen-VI	COL6A1	Santa Cruz	sc-20649	171	Rabbit	Valid	1:5000	4
73	Connexin 43	Connexin-43	CNST43	CST	3512	1568	Rabbit	Use with Caution	1:150	-20
74	Cox2	Cox2	PTGS2	CST	4842	1218	Rabbit	Use with Caution	1:50	-20
75	Cox-IV	Cox-IV	PTGS3	CST	4850	1116	Rabbit	Valid	1:1000	-20
76	C-Raf (phospho S338)	C-Raf_pS338	RAF1	CST	9427	179	Rabbit	Valid	1:100	-20
77	C-Raf/Raf-1	C-Raf	RAF1	Millipore	04-739	1201	Rabbit	Use with Caution	1:200	-20
78	CREB	CREB	CREB1	CST	9197	181	Rabbit	Use with Caution	1:1000	-20
79	Cyclin B1	Cyclin-B1	CCNB1	Epitomics	1495-1	192	Rabbit	Valid	1:1500	-20
80	Cyclin D1	Cyclin-D1	CCND1	Santa Cruz	sc-718	194	Rabbit	Valid	1:200	4
81	Cyclin D3	Cyclin-D3	CCND3	CST	2936	198	Mouse	Valid	1:1000	-20
82	Cyclin E1	Cyclin-E1	CCNE1	Santa Cruz	sc-247	201	Mouse	Valid	1:30	4
83	Cyclophilin F	Cyclophilin-F	PPIF	Abcam	ab110324	1257	Mouse	Valid	1:50000	4
84	Detyrosinated alpha-Tubulin	D-a-Tubulin	TUBA1A	Abcam	ab48389	1379	Rabbit	Valid	1:500	-20
85	Dimethyl-Histone H3 (Lys4)	DM-Histone-H3	HISTH3	Millipore	07-030	1380	Rabbit	Valid	1:1500	-20
86	Dimethyl-K9 Histone H3	DM-K9-Histone-H3	H3K9ME2	Abcam	ab32521	1397	Rabbit	Use with Caution	1:250	-20
87	DUSP4/MKP2	DUSP4	DUSP4	CST	5149	1406	Rabbit	Valid	1:250	-20
88	E2F-1	E2F1	E2F1	Santa Cruz	sc-251	1261	Mouse	Valid	1:30	4
89	E-Cadherin	E-Cadherin	CDH1	CST	3195	1099	Rabbit	Valid	1:300	-20
90	eEF2	eEF2	EEF2	CST	2332	1060	Rabbit	Use with Caution	1:50	-20
91	eEF2K	eEF2K	EEF2K	CST	3692	1061	Rabbit	Valid	1:50	-20
92	EGFR	EGFR	EGFR	CST	2232	1120	Rabbit	Valid	1:100	-20
93	EGFR (phospho Y1173)	EGFR_pY1173	EGFR	Abcam	ab32578	221	Rabbit	Valid	1:50	-20
94	eIF4E	eIF4E	EIF4E	CST	9742	722	Rabbit	Valid	1:75	-20
95	eIF4E (Phospho S209)	eIF4E_pS209	EIF4E	Abcam	ab76256	1871	Rabbit	Valid	1:500	-20
96	eIF4G	eIF4G	EIF4G1	CST	2498	1124	Rabbit	Use with Caution	1:1000	-20
97	Elk1 (phospho S383)	Elk1_pS383	ELK1	CST	9181	228	Rabbit	Use with Caution	1:50	-20
98	ENY2	ENY2	ENY2	GeneTex	GTX629542	1219	Mouse	Use with Caution	1:1000	-20
99	Epithelial Membrane Antigen	EMA	EMA	Dako	M061329-2	1350	Mouse	Use with Caution	1:1000	4
100	ErbB2/HER2	HER2	ERBB2	Lab Vision	MS-325-P1	1038	Mouse	Valid	1:3000	4
101	ErbB2/HER2 (phospho Y1248)	HER2_pY1248	ERBB2	R&D Systems	AF1768	1075	Rabbit	Use with Caution (likely sees pEGFR)	1:1500	-20
102	ErbB3/HER3	HER3	ERBB3	Santa Cruz	sc-285	911	Rabbit	Valid	1:300	4
103	ErbB3/HER3 (phospho Y1289)	HER3_pY1289	ERBB3	CST	4791	728	Rabbit	Use with Caution	1:50	-20
104	ERCC1	ERCC1	ERCC1	Santa Cruz	sc-17809	1357	Mouse	Valid	1:30	4
105	ERCC5	ERCC5	ERCC5	ProteinTech	11331-1-AP	1355	Rabbit	Use with Caution	1:250	-20
106	ERRFI1/MIG6	MIG6	ERRFI1	Sigma-Aldrich	WH0054206M1	1062	Mouse	Valid	1:50	-20
107	Estrogen Receptor	ER	ESR1	Lab Vision	RM-9101	238	Rabbit	Valid	1:40	4
108	Estrogen Receptor alpha (Phospho S118)	ER-a_pS118	ESR1	Abcam	ab32396	241	Rabbit	Valid	1:1000	-20
109	Ets-1	Ets-1	ETS1	Bethyl	A303-501A	1200	Rabbit	Valid	1:100	4
110	FAK	FAK	PTK2	Abcam	ab40794	252	Rabbit	Use with Caution	1:1000	-20
111	FAK (phospho Y397)	FAK_pY397	PTK2	CST	3283	1227	Rabbit	Valid	1:30	-20
112	Fatty Acid Synthase	FASN	FASN	CST	3180	1156	Rabbit	Valid	1:1000	-20
113	Fibronectin	Fibronectin	FN1	Epitomics	1574-1	262	Rabbit	Valid	1:10000	-20
114	FoxM1	FoxM1	FOXM1	CST	5436	1123	Rabbit	Valid	1:30	-20
115	FoxO3a	FoxO3a	FOXO3	CST	2497	1122	Rabbit	Use with Caution	1:25	-20
116	FoxO3a (phospho S318/S321)	FoxO3a_pS318_S321	FOXO3	CST	9465	270	Rabbit	Use with Caution	1:30	-20
117	G6PD	G6PD	G6PD	CST	8866	1779	Rabbit	Valid	1:1000	-20
118	Gab2	Gab2	GAB2	CST	3239	943	Rabbit	Valid	1:300	-20
119	GAPDH	GAPDH	GAPDH	Life Technologies	AM4300	274	Mouse	Use with Caution	1:50000	-20
120	GATA3	GATA3	GATA3	BD Biosciences	558686	764	Mouse	Valid	1:300	4
121	GCLM	GCLM	GCLM	Abcam	ab124827	1745	Rabbit	Use with Caution	1:500	-20
122	GCN5L2	GCN5L2	KAT2A	CST	3305	1263	Rabbit	Valid	1:30	-20
123	Glutamate Dehydrogenase1/2	Glutamate-D1-2	GLUD	CST	12793	1617	Rabbit	Use with Caution	1:500	-20
124	Glutaminase	Glutaminase	GLS	Abcam	ab156876	1491	Rabbit	Use with Caution	1:250	-20
125	Glycogen Synthase	Gys	GYS1	CST	3886	1035	Rabbit	Valid	1:1500	-20
126	Glycogen Synthase (phospho S641)	Gys_pS641	GYS1	CST	3891	1036	Rabbit	Valid	1:250	-20
127	Granzyme B	Granzyme-B	GZMB	CST	4275	1807	Rabbit	Valid	1:500	-20
128	GSK-3alpha/beta	GSK-3a-b	GSK3A, GSK3B	Santa Cruz	sc-7291	284	Mouse	Valid	1:750	4
129	GSK-3alpha/beta (phospho S21/S9)	GSK-3a-b_pS21_S9	GSK3A, GSK3B	CST	9331	285	Rabbit	Valid	1:200	-20
130	H2AX (phospho S140)	H2AX_pS140	H2AX	Pierce Biotechnology	MA1-2022	1409	Mouse	Use with Caution	1:400	-20
131	Heregulin	Heregulin	NRG1	CST	2573	890	Rabbit	Valid	1:30	-20
132	HES1	HES1	HES1	CST	11988	1582	Rabbit	Valid	1:1000	-20
133	Hexokinase II	Hexokinase-II	HK2	CST	2867	1023	Rabbit	Valid	1:50	-20
134	Hif-1 alpha	Hif-1-alpha	HIF1A	BD Biosciences	610958	1402	Mouse	Use with Caution	1:50	-20
135	Histone H3	Histone-H3	H3F3A, H3F3B	Abcam	ab1791	1250	Rabbit	Valid	1:3000	-20
136	HLA-DR/DP/DQ/DX	HLA-DR-DP-DQ-DX	HLA	Santa Cruz	sc-53302	2016	Mouse	Valid	1:1000	4
137	HSP27	HSP27	HSP27	CST	2402	321	Mouse	Use with Caution	1:100	-20
138	HSP27 (phospho S82)	HSP27_pS82	HSBP1	CST	2401	323	Rabbit	Valid	1:75	-20
139	HSP70	HSP70	HSP70	CST	4872	325	Rabbit	Use with Caution	1:150	-20
140	IGF1R (phospho Y1135/Y1136)	IGF1R_pY1135_Y1136	IGF1R	CST	3024	1221	Rabbit	Valid	1:30	-20
141	IGFBP2	IGFBP2	IGFBP2	CST	3922	335	Rabbit	Valid	1:50	-20
142	IGFRb	IGFRb	INSR	CST	3027	336	Rabbit	Use with Caution	1:250	-20
143	INPP4b	INPP4b	INPP4B	CST	4039	1065	Rabbit	Valid	1:25	-20
144	Insulin Receptor beta	IR-b	INSRB	CST	3025	1586	Rabbit	Use with Caution	1:750	-20
145	IRF-1	IRF-1	IRF1	Santa Cruz	sc-497	1316	Rabbit	Use with Caution	1:200	4
146	IRS1	IRS1	IRS1	Millipore	06-248	802	Rabbit	Valid	1:400	-20
147	Jagged1	Jagged1	JAG1	Abcam	ab109536	1413	Rabbit	Valid	1:750	-20
148	Jak2	Jak2	JAK2	CST	3230	1166	Rabbit	Valid	1:750	-20
149	JNK/SAPK (phospho T183/Y185)	JNK_pT183_Y185	MAPK8	CST	4668	888	Rabbit	Valid	1:30	-20
150	JNK2	JNK2	MAPK9	CST	4672	380	Rabbit	Use with Caution	1:30	-20
151	LC3A/B	LC3A-B	LC3AB	CST	4108	1618	Rabbit	Use with Caution	1:500	-20
152	Lck	Lck	LCK	CST	2752	397	Rabbit	Valid	1:100	-20
153	LDHA	LDHA	LDHA	CST	3582	976	Rabbit	Use with Caution	1:250	-20
154	LRP6 (phospho S1490)	LRP6_pS1490	LRP6	CST	2568	1367	Rabbit	Valid	1:500	-20
155	MAPK (phospho T202/Y204)	MAPK_pT202_Y204	MAPK1, MAPK3	CST	4377	405	Rabbit	Valid	1:30	-20
156	Mcl 1	Mcl-1	MCL1	CST	5453	1222	Rabbit	Valid	1:100	-20
157	MDM2 (phospho S166)	MDM2_pS166	MDM2	CST	3521	1164	Rabbit	Valid	1:50	-20
158	MEK1	MEK1	MAP2K1	Abcam	ab32576	417	Rabbit	Valid	1:1500	-20
159	MEK1 (phospho S217/S221)	MEK1_pS217_S221	MAP2K1 MAP2K2	CST	9154	1076	Rabbit	Valid	1:50	-20
160	MERIT40 (Phospho S29)	MERIT40_pS29	BABAM1	CST	12110	1952	Rabbit	Valid	1:1000	-20
161	Merlin/NF2	Merlin	NF2	Novus Biologicals	22710002	1046	Rabbit	Use with Caution	1:250	-20
162	MIF	MIF	MIF	Santa Cruz	sc-20121	1323	Rabbit	Use with Caution	1:300	4
163	MMP2	MMP2	MMP2	CST	4022	435	Rabbit	Valid	1:75	-20
164	Mnk1	Mnk1	MKNK1	CST	2195	1005	Rabbit	Valid	1:1000	-20
165	Monocarboxylic Acid Transporter 4	MCT4	SLC16A4	Millipore	AB3314P	1633	Rabbit	Valid	1:500	-20
166	MSH6	MSH6	MSH6	Novus Biologicals	22030002	1063	Rabbit	Use with Caution	1:1000	-20
167	MSI2	MSI2	MSI2	Abcam	ab76148	1675	Rabbit	Use with Caution	1:4000	-20
168	mTOR	mTOR	MTOR	CST	2983	444	Rabbit	Valid	1:1000	-20
169	mTOR (phospho S2448)	mTOR_pS2448	MTOR	CST	2971	446	Rabbit	Use with Caution	1:50	-20
170	Myosin heavy chain 11	Myosin-11	MYH11	Novus Biologicals	21370002	1139	Rabbit	Valid	1:5000	-20
171	Myosin IIa (phospho S1943)	Myosin-IIa_pS1943	MYH9	CST	5026	1160	Rabbit	Valid	1:1000	-20
172	Myt1	Myt1	MYT1	CST	4282	1803	Rabbit	Use with Caution	1:2000	-20
173	NAPSIN A	NAPSIN-A	NAPSA	Abcam	ab129189	1274	Rabbit	Use with Caution	1:150	-20
174	N-Cadherin	N-Cadherin	CDH2	CST	4061	452	Rabbit	Valid	1:30	-20
175	NDRG1 (phospho T346)	NDRG1_pT346	NDRG1	CST	3217	1126	Rabbit	Valid	1:100	-20
176	NDUFB4	NDUFB4	NDUFB4	Abcam	ab110243	1345	Mouse	Valid	1:30	4
177	NF-kappaB p65 (phospho S536)	NF-kB-p65_pS536	RELA	CST	3033	457	Rabbit	Use with Caution	1:30	-20
178	Notch1	Notch1	NOTCH1	CST	3268	1064	Rabbit	Valid	1:30	-20
179	Notch3	Notch3	NOTCH3	Santa Cruz	sc-5593	767	Rabbit	Use with Caution	1:300	4
180	N-Ras	N-Ras	NRAS	Santa Cruz	sc-31	1136	Mouse	Valid	1:50	4
181	Oct-4	Oct-4	OCT4	CST	2750	1669	Rabbit	Use with Caution	1:200	-20
182	p21	p21	CDKN1A	Santa Cruz	sc-397	470	Rabbit	Valid	1:150	4
183	p27 KIP 1	p27-Kip-1	CDKN1B	Abcam	ab32034	897	Rabbit	Valid	1:50	-20
184	p27/KIP 1 (phospho T198)	p27_pT198	CDKN1B	Abcam	ab64949	878	Rabbit	Valid	1:30	-20
185	p38 MAPK	p38	MAPK14	CST	9212	478	Rabbit	Valid	1:1500	-20
186	p38 MAPK (phospho T180/Y182)	p38_pT180_Y182	MAPK14	CST	9211	479	Rabbit	Valid	1:50	-20
187	p44/42 MAPK	p44-42-MAPK	MAPK3	CST	4695	1119	Rabbit	Valid	1:2000	-20
188	p53	p53	TP53	CST	9282	481	Rabbit	Use with Caution	1:2500	-20
189	p70 S6 Kinase (phospho T389)	p70-S6K_pT389	RPS6KB1	CST	9205	494	Rabbit	Valid	1:50	-20
190	p70/S6K1	p70-S6K1	RPS6KB1	Abcam	ab32529	493	Rabbit	Valid	1:300	-20
191	p90RSK (phospho T573)	p90RSK_pT573	RPS6K	CST	9346	1178	Rabbit	Use with Caution	1:30	-20
192	PAI-1	PAI-1	SERPINE1	BD Biosciences	612024	499	Mouse	Valid	1:100	-20
193	PAICS	PAICS	PAICS	Sigma-Aldrich	HPA035895	1322	Rabbit	Use with Caution	1:250	-20
194	PAK1	PAK1	PAK1	CST	2602	1811	Rabbit	Valid	1:1000	-20
195	PAK4	PAK4	PAK4	CST	3242	1389	Rabbit	Valid	1:750	-20
196	PAR	PAR	PAR	Trevigen	4336-BPC-100	1370	Rabbit	Use with Caution	1:15000	-20
197	PARK7/DJ1	DJ1	PARK7	Abcam	ab76008	891	Rabbit	Valid	1:5000	-20
198	PARP	PARP	PARP1	CST	9532	2185	Rabbit	Valid	1:1000	-20
199	Paxillin	Paxillin	PXN	Epitomics	1500-1	505	Rabbit	Use with Caution	1:500	-20
200	P-Cadherin	P-Cadherin	CDH3	CST	2130	509	Rabbit	Use with Caution	1:50	-20
201	PCNA	PCNA	PCNA	CST	2586	1383	Mouse	Use with Caution	1:1000	-20
202	PD-1	PD-1	PD1	CST	43248	2095	Rabbit	Valid	1:500	-20
203	Pdcd4	Pdcd4	PDCD4	Rockland	600-401-965	816	Rabbit	Use with Caution	1:750	-20
204	PDGFR beta	PDGFR-b	PDGFRB	CST	3169	1225	Rabbit	Valid	1:100	-20
205	PDHK1	PDHK1	PDHK1	CST	3820	1622	Rabbit	Use with Caution	1:500	-20
206	PDK1	PDK1	PDPK1	CST	3062	515	Rabbit	Valid	1:50	-20
207	PDK1 (phospho S241)	PDK1_pS241	PDPK1	CST	3061	516	Rabbit	Valid	1:50	-20
208	PD-L1	PD-L1	CD274	CST	13684	1724	Rabbit	Use with Caution	1:150	-20
209	PEA-15	PEA-15	PEA15	CST	2780	1017	Rabbit	Valid	1:100	-20
210	PED/PEA-15 (phospho S116)	PEA-15_pS116	PEA15	Invitrogen	44-836G	1018	Rabbit	Valid	1:1000	-20
211	PI3 Kinase p110 alpha	PI3K-p110-a	PIK3CA	CST	4255	808	Rabbit	Use with Caution	1:75	-20
212	PI3K p110 beta	PI3K-p110-b	PIK3CB	Santa Cruz	sc-376412	1330	Mouse	Use with Caution	1:60	4
213	PI3K p85	PI3K-p85	PIK3R1	Millipore	06-195	523	Rabbit	Valid	1:15000	-20
214	PKA RI alpha	PKA-a	PRKAR1A	CST	5675	1667	Rabbit	Valid	1:200	-20
215	PKCalpha	PKCa	PRKCA	CST	2056	1158	Rabbit	Valid	1:200	-20
216	PKC beta II (phospho S660)	PKC-b-II_pS660	PRKCA, PRKCB PRKCD, PRKCE PRKCH, PRKCQ	CST	9371	1137	Rabbit	Valid	1:200	-20
217	PKC delta (phospho S664)	PKC-delta_pS664	PRKCD	Millipore	07-875	932	Rabbit	Valid	1:100	-20
218	PKM2	PKM2	PKM2	CST	4053	1025	Rabbit	Use with Caution	1:300	-20
219	PLC gamma2 (phospho Y759)	PLC-gamma2_pY759	PLCG2	CST	3874	1030	Rabbit	Use with Caution	1:30	-20
220	PLK1	PLK1	PLK1	CST	4513	754	Rabbit	Use with Caution	1:125	-20
221	PMS2	PMS2	PMS2	Novus Biologicals	22510002	1246	Rabbit	Valid	1:1500	-20
222	PRAS40	PRAS40	AKT1S1	Invitrogen	AHO1031	738	Mouse	Use with Caution	1:250	-20
223	PRAS40 (phospho T246)	PRAS40_pT246	AKT1S1	Life Technologies	441100G	739	Rabbit	Valid	1:500	-20
224	PREX1	PREX1	PREX1	Abcam	ab102739	1204	Rabbit	Valid	1:150	-20
225	Progesterone Repector	PR	PGR	Abcam	ab32085	549	Rabbit	Valid	1:50	-20
226	PTEN	PTEN	PTEN	CST	9552	566	Rabbit	Valid	1:500	-20
227	Rab11	Rab11	RAB11A,B	CST	3539	1083	Rabbit	Use with Caution	1:30	-20
228	Rab25	Rab25	RAB25	CST	4314	1150	Rabbit	Valid	1:30	-20
229	Rad50	Rad50	RAD50	Millipore	05-525	987	Mouse	Valid	1:100	-20
230	Rad51	Rad51	RAD51	CST	8875	1262	Rabbit	Valid	1:30	-20
231	Raptor	Raptor	RPTOR	CST	2280	1128	Rabbit	Valid	1:300	-20
232	Rb	Rb	RB1	CST	9309	552	Mouse	**Used for QC**	1:100	-20
233	Rb (phospho S807/S811)	Rb_pS807_S811	RB1	CST	9308	557	Rabbit	Valid	1:500	-20
234	RBM15	RBM15	RBM15	Novus Biologicals	21390002	1138	Rabbit	Valid	1:5000	-20
235	Rheb	Rheb	RHEB	R&D Systems	MAB3426	847	Mouse	Use with Caution	1:75	-20
236	Rictor	Rictor	RICTOR	CST	2114	1129	Rabbit	Use with Caution	1:100	-20
237	Rictor (phospho T1135)	Rictor_pT1135	RICTOR	CST	3806	1130	Rabbit	Valid	1:200	-20
238	RIP	RIP	RIP	CST	4926	1624	Rabbit	Use with Caution	1:250	-20
239	RPA32	RPA32	RPA32	CST	2208	1368	Rat	Use with Caution	1:500	-20
240	RPA32 (Phospho S4/S8)	RPA32_pS4_S8	RPA32	Bethyl	A300-245A	1375	Rabbit	Use with Caution	1:250	4
241	RSK	RSK	RPS6KA1 RPS6KA2 RPS6KA3	CST	9347	759	Rabbit	Use with Caution	1:150	-20
242	S6 (phospho S235/S236)	S6_pS235_S236	RPS6	CST	2211	600	Rabbit	Valid	1:2500	-20
243	S6 (phospho S240/S244)	S6_pS240_S244	RPS6	CST	2215	601	Rabbit	Valid	1:1000	-20
244	S6 Ribosomal Protein	S6	RPS6	CST	2317	1874	Mouse	Valid	1:1000	-20
245	SCD	SCD	SCD	Santa Cruz	sc-58420	1127	Mouse	Valid	1:30	4
246	SDHA	SDHA	SDHA	CST	11998	1339	Rabbit	Valid	1:250	-20
247	SF2/ASF	SF2	SRSF1	Invitrogen	32-4500	1131	Mouse	Valid	1:150	-20
248	Shc (phospho Y317)	Shc_pY317	SHC1	CST	2431	1031	Rabbit	Valid	1:30	-20
249	SHP-2 (phospho Y542)	SHP-2_pY542	PTPN11	CST	3751	1180	Rabbit	Use with Caution	1:75	-20
250	SLC1A5	SLC1A5	SLC1A5	Sigma-Aldrich	HPA035240	1313	Rabbit	Use with Caution	1:15000	-20
251	Slfn11	Slfn11	SLFN11	Santa Cruz	sc-136891	1411	Goat	Use with Caution	1:250	4
252	Smac/Diablo	Smac	DIABLO	CST	2954	610	Mouse	**Used for QC**	1:150	-20
253	Smad1	Smad1	SMAD1	Abcam	ab33902	922	Rabbit	Valid	1:750	-20
254	Smad3	Smad3	SMAD3	Abcam	ab40854	796	Rabbit	Valid	1:150	-20
255	Smad4	Smad4	SMAD4	Santa Cruz	sc-7966	920	Mouse	Valid	1:30	4
256	Snail	Snail	SNAI1	CST	3895	616	Mouse	**Used for QC**	1:50	-20
257	SOD1	SOD1	SOD1	CST	4266	1818	Mouse	Valid	1:500	-20
258	SOD2	SOD2	SOD2	CST	13141	1328	Rabbit	Valid	1:2500	-20
259	Sox2	Sox2	SOX2	CST	2748	1670	Rabbit	Valid	1:200	-20
260	Src	Src	SRC	Millipore	05-184	621	Mouse	Valid	1:200	-20
261	Src (phospho Y527)	Src_pY527	SRC, YES1, FYN FGR	CST	2105	626	Rabbit	Valid	1:30	-20
262	Src Family (phospho Y416)	Src_pY416	SRC, LYN, FYN LCK, YES1, HCK	CST	2101	623	Rabbit	Valid	1:500	-20
263	Stat3	Stat3	STAT3	CST	4904	1197	Rabbit	Use with Caution	1:3000	-20
264	Stat3 (phospho Y705)	Stat3_pY705	STAT3	CST	9145	2101	Rabbit	Valid	1:100	-20
265	Stat5a	Stat5a	STAT5A	Abcam	ab32043	638	Rabbit	Valid	1:250	-20
266	Stathmin 1	Stathmin-1	STMN1	Abcam	ab52630	718	Rabbit	Valid	1:75	-20
267	Syk	Syk	SYK	Santa Cruz	sc-1240	1033	Mouse	Valid	1:3000	4
268	Tau	Tau	TAU	Millipore	05-348	646	Mouse	Use with Caution	1:100	-20
269	TAZ	TAZ	WWTR1	CST	4883	1848	Rabbit	Valid	1:300	-20
270	TFAM	TFAM	TFAM	CST	7495	1333	Rabbit	Valid	1:300	-20
271	TIGAR	TIGAR	C12ORF5	Abcam	ab137573	1107	Rabbit	Valid	1:100	-20
272	Transferrin Receptor	TFRC	TFRC	Novus Biologicals	22500002	1140	Rabbit	Valid	1:15000	-20
273	Transglutaminase II	Transglutaminase	TGM2	Lab Vision	MS-224-P1	908	Mouse	Valid	1:150	4
274	TRIM25	TRIM25	TRIM25	Abcam	ab167154	1756	Rabbit	Use with Caution	1:2000	-20
275	TSC1/Hamartin	TSC1	TSC1	CST	4906	1125	Rabbit	Use with Caution	1:200	-20
276	TSC2/Tuberin (phospho T1462)	Tuberin_pT1462	TSC2	CST	3617	671	Rabbit	Valid	1:30	-20
277	TTF1**	TTF1	NKX2-1	Abcam	ab76013	1081	Rabbit	Valid	1:250	-20
278	Tuberin	Tuberin	TSC2	Abcam	ab32554	670	Rabbit	Valid	1:2500	-20
279	TUFM	TUFM	TUFM	Abcam	ab173300	1842	Rabbit	Valid	1:300	-20
280	Twist	TWIST	TWIST2	Santa Cruz	sc-81417	1353	Mouse	Use with Caution	1:30	4
281	Tyro3	Tyro3	TYRO3	CST	5585	1080	Rabbit	Valid	1:30	-20
282	UBAC1	UBAC1	UBAC1	Sigma-Aldrich	HPA005651	1270	Rabbit	Valid	1:250	-20
283	Ubiquityl Histone H2B	Ubq-Histone-H2B	HIST1H2BB	CST	5546	1662	Rabbit	Use with Caution	1:500	-20
284	UGT1A	UGT1A	UGT1A1	Santa Cruz	sc-271268	1267	Mouse	Valid	1:75	4
285	ULK1 (phospho S757)	ULK1_pS757	ULK1	CST	6888	1626	Rabbit	Use with Caution	1:1000	-20
286	VASP	VASP	VASP	CST	3112	678	Rabbit	Valid	1:250	-20
287	VDAC1/Porin	Porin	VDAC1	Abcam	ab14734	1254	Mouse	Valid	1:300	-20
288	VEGF Receptor 2	VEGFR-2	KDR	CST	2479	688	Rabbit	Valid	1:12000	-20
289	VHL/EPPK1**	VHL-EPPK1	EPPK1	BD Biosciences	556347	693	Mouse	Use with Caution (Targets EPPK1)	1:500	4
290	Vimentin	Vimentin	VIM	Dako	M0725	1393	Mouse	Use with Caution	1:250	4
291	Wee1	Wee1	WEE1	CST	4936	1802	Rabbit	Use with Caution	1:2000	-20
292	Wee1 (Phospho S642)	Wee1_pS642	WEE1	CST	4910	2058	Rabbit	Use with Caution	1:75	-20
293	WIPI1	WIPI1	WIPI1	CST	12124	1627	Rabbit	Use with Caution	1:1000	-20
294	WIPI2	WIPI2	WIPI2	CST	8567	1628	Rabbit	Use with Caution	1:1000	-20
295	XBP1	XBP1	XBP1	Santa Cruz	sc-32136	1044	Goat	Use with Caution	1:200	4
296	XPA	XPA	XPA	Santa Cruz	sc-56813	1359	Mouse	Valid	1:75	4
297	XPF	XPF	XPF	Abcam	ab73720	2015	Rabbit	Use with Caution	1:100	-20
298	XRCC1	XRCC1	XRCC1	CST	2735	906	Rabbit	Use with Caution	1:30	-20
299	YAP	YAP	YAP1	Santa Cruz	sc-15407	780	Rabbit	Use with Caution	1:750	4
300	YAP (phospho S127)	YAP_pS127	YAP1	CST	4911	782	Rabbit	Valid	1:250	-20
301	YB1 (phospho S102)	YB1_pS102	YBX1	CST	2900	835	Rabbit	Valid	1:50	-20
302	ZAP-70	ZAP-70	ZAP70	CST	2705	1828	Rabbit	Use with Caution	1:1000	-20
	**VHL Antibody has been identified to recognize EPPK1 by MS, RNAi and correlation with RNA expression**
	**TTF1 is custom made at Abcam with concentration of 1.297 mg/ml for RPPA Core
	**Replaced Ubiquityl Histone H2B from Millipore to CST
	**Replaced Bid from Abcam to CST
	https://www.mdanderson.org/research/research-resources/core-facilities/functional-proteomics-rppa-core/antibody-information-and-protocols.html
